# Supplementary material for: Robust and prototypical immune responses toward COVID-19 vaccine in First Nations peoples are impacted by comorbidities
Source: Nat Immunol. 2023 May 29;24(6):966–78. doi: 10.1038/s41590-023-01508-y (PMC10232372; doi:10.1038/s41590-023-01508-y)
Supplement: Source Data Fig. 1 — Source data. [file 41590_2023_1508_MOESM4_ESM.xlsx]

## Sheet: Figure 1
Fig. 1b	Age of participants			Fig. 1b	Gender (%) of participants			Fig. 1d	Ancestral RBD IgG titres											Fig. 1e	Ancestral RBD IgG titres after booster dose							Fig. 1f	Seroconversion rate (%) of Ancestral RBD IgG titre				Fig. 1g	Ancestral, Delta and Omicron RBD IgG titres													Fig. 1h	Delta and Omicron RBD IgG titres after booster dose
Participants	First Nations	Non-Indigenous			Male	Female			First Nations					Non-Indigenous							First Nations									Seroconverted	Non-Seroconverted			Ancestral RBD				Delta RBD				Omicron RBD						Delta RBD
C013	48			First Nations	53	47		Participants	V1	V1a	V2	V3	V4	V1	V1a	V2	V3	V4		Participants	V1	V1a	V2	V3	V4	V5		Non-Indigenous	V1a	34	66			First Nations		Non-Indigenous		First Nations		Non-Indigenous		First Nations		Non-Indigenous				First Nations
C018	21			Non-Indigenous	26	74		C013	2.372	2.875	3.725	4.343	3.427							C013	2.372	2.875	3.725	4.343	3.427	4.151			V2	94	6		Participants	V1	V3	V1	V3	V1	V3	V1	V3	V1	V3	V1	V3		Participants	V1	V3
C020	62							C018	2.215		4.102	4.348	2.585							C018	2.215		4.102	4.348	2.585	4.272			V3	100	0		C013	2.372	4.343			2.059	4.334			2.335	2.983				C013	2.059	4.334
C022	23							C020	2.022		3.672	4.286	2.959							C020	2.022		3.672	4.286	2.959	4.222			V4	89	11		C018	2.215	4.348			2.183	4.081			2.228	2.646				C018	2.183	4.081
C023	31							C022	2.074	2.33	3.402	4.282								C022	2.074	2.33	3.402	4.282				First Nations	V1a	23	77		C020	2.022	4.286			2.045	4.294			2.349	3.174				C020	2.045	4.294
C025	44							C023	2.05	1.828	3.745	4.325	3.167							C023	2.05	1.828	3.745	4.325	3.167				V2	88	12		C022	2.074	4.282			1.766	3.937			2.119	3.158				C022	1.766	3.937
C026	50							C025	2.084	3.34	3.241	4.217	2.979							C025	2.084	3.34	3.241	4.217	2.979				V3	92	8		C023	2.05	4.325			1.668	4.057			1.962	2.356				C023	1.668	4.057
C028	50							C026	1.902	2.106	2.136	3.403	2.374							C026	1.902	2.106	2.136	3.403	2.374	3.34			V4	81	19		C025	2.084	4.217			2.009	4.004			1.728	2.385				C025	2.009	4.004
C033	44							C028	2.193	2.131	3.792	4.509	3.377							C028	2.193	2.131	3.792	4.509	3.377	4.225							C026	1.902	3.403			2.05	3.296			2.39	2.342				C026	2.05	3.296
C035	58							C033		3.476	3.153	3.658	4.267							C033		3.476	3.153	3.658	4.267								C028	2.193	4.509			1.581	4.351			1.829	2.503				C028	1.581	4.351
C036	71							C035		3.336	3.52	4.001	3.891							C035		3.336	3.52	4.001	3.891								C033		3.658				3.611				2.869				C033		3.611
C037	50							C036		3.639	3.465	3.898								C036		3.639	3.465	3.898		3.389							C035		4.001								3.033				C035
C038	79							C037		2.326	2.631	3.472	3.686							C037		2.326	2.631	3.472	3.686								C036		3.898				3.992				2.762				C036		3.992
C042	63							C038		2.309	2.336	3.112	3.657							C038		2.309	2.336	3.112	3.657								C037		3.472				3.351				2.07				C037		3.351
C044	51							C042			3.61	4.28								C042			3.61	4.28		4.563							C038		3.112				2.8				2.137				C038		2.8
C046	47							C044	1.927		2.594	3.691								C044	1.927		2.594	3.691									C042		4.28				4.312				3.439				C042		4.312
C049	56							C046	2.255	2.168	3.926	4.088	3.383							C046	2.255	2.168	3.926	4.088	3.383	3.942							C044	1.927	3.691			1.751	3.558			2.204	2.942				C044	1.751	3.558
C050	50							C049	2.326	3.939		4.155	3.731							C049	2.326	3.939		4.155	3.731	4.472							C046	2.255	4.088			2.346	4.197			2.231	2.325				C046	2.346	4.197
C063	46							C050	2.208	2.785		3.415								C050	2.208	2.785		3.415									C049	2.326	4.155			0	4.241			2.116	2.972				C049	0	4.241
C064	47							C063	2.196			2.774								C063	2.196			2.774									C050	2.208	3.415			2.129	3.539			2.302	2.732				C050	2.129	3.539
C065	52							C064	1.879			4.004	4.098							C064	1.879			4.004	4.098								C063	2.196	2.774			2.265				2.042					C063	2.265
C071	58							C065	2.166	2.369		3.359	2.994							C065	2.166	2.369		3.359	2.994								C064	1.879	4.004			0	4.189			1.447	2.745				C064	0	4.189
C072	57							C071	2.624											C071	2.624												C065	2.166	3.359			1.884				1.796					C065	1.884
C073	22							C072	2.465	2.336										C072	2.465	2.336											C071	2.624				2.552				2.452					C071	2.552
C074	54							C073	2.029											C073	2.029												C072	2.465				2.239				2.403					C072	2.239
C075	24							C074	1.595		3.517	4.298	3.801							C074	1.595		3.517	4.298	3.801	4.415							C073	2.029				1.453				1.088					C073	1.453
C076	31							C075	1.934		3.875									C075	1.934		3.875										C074	1.595	4.298			0.7029	4.207			1.335	2.696				C074	0.7029	4.207
C077	62							C076	1.855											C076	1.855												C075	1.934				1.834				1.176					C075	1.834
C078	60							C077	2.158		2.988	3.937	4.393							C077	2.158		2.988	3.937	4.393								C076	1.855				2.162				0					C076	2.162
C079	34							C078			2.07	3.034	3.762							C078			2.07	3.034	3.762								C077	2.158	3.937			1.973	4.153			1.636	2.362				C077	1.973	4.153
C080	21							C079	1.936			4.356	3.602							C079	1.936			4.356	3.602								C078		3.034												C078
C081	55							C080	2.708		3.884	4.602	3.09							C080	2.708		3.884	4.602	3.09								C079	1.936	4.356			2.077	4.225			1.874	2.397				C079	2.077	4.225
C082	67							C081	2.779			3.918	4.027							C081	2.779			3.918	4.027								C080	2.708	4.602			1.709	4.701			2.051	2.864				C080	1.709	4.701
C084	48							C082	2.506	2.788		3.012								C082	2.506	2.788		3.012									C081	2.779	3.918			1.994	3.879			1.674	2.633				C081	1.994	3.879
C087	21							C084	2.136	3.204		3.491								C084	2.136	3.204		3.491									C082	2.506	3.012			2.447	3.198			2.031	2.244				C082	2.447	3.198
C088	19							C087			3.397	3.816								C087			3.397	3.816									C084	2.136	3.491			2.597	3.501			2.425	2.421				C084	2.597	3.501
C089	58							C088			3.806	4.346								C088			3.806	4.346									C087		3.816				3.967				2.471				C087		3.967
C090	37							C089			3.311	3.27								C089			3.311	3.27									C088		4.346				4.519				3.369				C088		4.519
C091	36							C090			3.25	3.47	4.595							C090			3.25	3.47	4.595								C089		3.27				3.39				2.102				C089		3.39
C092	34							C091			2.792	3.065	3.93							C091			2.792	3.065	3.93								C090		3.47				3.734				2.157				C090		3.734
C093	31							C092			3.526	3.997								C092			3.526	3.997									C091		3.065				3.118				1.944				C091		3.118
C094	42							C093	2.931		3.299									C093	2.931		3.299										C092		3.997				4.198				2.539				C092		4.198
C095	31							C094			3.461	3.732								C094			3.461	3.732									C093	2.931				2.901				2.55					C093	2.901
C096	34							C095			3.123	4.097								C095			3.123	4.097									C094		3.732				3.96				3.009				C094		3.96
C097	49							C096			3.45	4.023	4.319							C096			3.45	4.023	4.319								C095		4.097				4.275				2.935				C095		4.275
C098	30							C097	1.868		2.675	3.919								C097	1.868		2.675	3.919									C096		4.023				4.272				2.921				C096		4.272
C099	37							C098			3.358	4.056	4.487							C098			3.358	4.056	4.487								C097	1.868	3.919			1.858				1.717					C097	1.858
C100	52							C099			2.435	3.402	3.949							C099			2.435	3.402	3.949								C098		4.056				3.933				2.724				C098		3.933
C101	19							C100	3.144											C100	3.144												C099		3.402				3.418				2.484				C099		3.418
C102	39							C101			2.885	3.626								C101			2.885	3.626									C100	3.144				1.893				2.036					C100	1.893
C103	43							C102			2.872	3.943								C102			2.872	3.943									C101		3.626												C101
C104	60							C103	1.897											C103	1.897												C102		3.943				3.992				2.603				C102		3.992
C105	32							C104	1.835											C104	1.835												C103	1.897				1.806				1.773					C103	1.806
C106	28							C105	2.578											C105	2.578												C104	1.835				1.852				1.617					C104	1.852
C107	20							C106	2.515			4.215								C106	2.515			4.215									C105	2.578
C108	24							C107	2.088											C107	2.088												C106	2.515	4.215
C109	25							C108	2.663			3.591								C108	2.663			3.591									C107	2.088
C110	21							C109	1.949											C109	1.949												C108	2.663	3.591
C001		45						C110	2.394		4.075	4.823								C110	2.394		4.075	4.823									C109	1.949
C002		62						C001						2.763	2.178	3.123	3.54	3.166															C110	2.394	4.823
C003		43						C002						2.175	2.117	2.848	3.677	3.236															C001			2.763	3.54			1.907	3.454			2.046	2.584
C004		48						C003						1.59	0.6517	3.026	3.802	3.982															C002			2.175	3.677			1.708	3.795			1.883	2.705
C005		42						C004						1.498	1.504	3.898	4.787	3.277															C003			1.59	3.802			1.682	3.642			1.566	2.382
C006		59						C005						2.15	2.101	3.469	4.09	3.18															C004			1.498	4.787			1.425	4.443			1.858	2.517
C007		43						C006						2.307	2.056	2.949	3.915	3.011															C005			2.15	4.09			2.18	3.995			2.063	2.768
C008		59						C007						2.274	3.053	3.421	4.469	3.166															C006			2.307	3.915			1.983	4.047			2.214	2.398
C009		44						C008						2.448	2.311	3.638	4.304	3.162															C007			2.274	4.469			2.431	4.526			2.237	2.667
C010		43						C009						2.141	2.344	3.673	4.563	3.436															C008			2.448	4.304			2.299	4.626			2.421	2.974
C011		59						C010						2.198	2.066	3.348	4.557	3.393															C009			2.141	4.563			1.996	4.71			1.312	2.68
C012		27						C011						1.832	1.93	3.362	4.024																C010			2.198	4.557			1.996	4.589			1.571	2.801
C014		45						C012						2.099	2.346	3.992	4.82	3.579															C011			1.832	4.024			1.894	4.075			1.596	1.892
C015		30						C014						1.869	2.863	3.155	3.94	2.982															C012			2.099	4.82			1.807	4.778			2.826	3.192
C016		56						C015						2.848	2.7	4.162	4.324																C014			1.869	3.94			1.855	3.766			1.771	2.209
C017		57						C016						1.861	2.658	3.353	4.232	3.217															C015			2.848	4.324			2.73	4.295			2.143	2.824
C019		36						C017						1.832	2.812	3.05	3.99																C016			1.861	4.232			1.855	4.395			2.3	2.896
C021		43						C019						2.023	2.848	3.374	4.233	3.418															C017			1.832	3.99			1.576	3.915			1.876	2.431
C024		41						C021						2.185	1.99	3.757	4.185	3.58															C019			2.023	4.233			1.861	4.209			1.783	2.469
C027		40						C024						1.65	3.339	3.781	4.152	2.999															C021			2.185	4.185			2.277	4.133			2.433	3.06
C029		48						C027						1.797	2.811	3.238	4.479	3.76															C024			1.65	4.152			1.512	4.044			1.922	2.571
C030		48						C029						2.384	2.321	2.9	3.787																C027			1.797	4.479			1.395	4.318			1.715	2.49
C031		39						C030								3.327	3.772	2.448															C029			2.384	3.787			2.247	3.738			2.02	2.09
C032		30						C031						2.268	2.871	3.874	5.042	3.741															C030				3.772				3.703				2.44
C034		64						C032						1.713	1.958	3.792	4.293	3.527															C031			2.268	5.042			2.152	4.879			2.372	2.92
C041		41						C034							0	3.295	4.464	3.78															C032			1.713	4.293			0	4.239			1.527	2.468
C043		46						C041						2.307	2.201	4.032	4.431	4.09															C034				4.464				4.55				2.934
C045		48						C043						2.041	1.861	3.699	4.605	3.914															C041			2.307	4.431			1.81	4.182			2.197	2.78
C048		23						C045						2.327	2.156	3.638	3.882	2.548															C043			2.041	4.605			2.009	4.704			2.311	2.852
C051		60						C048							2.919	3.377	3.877	3.655															C045			2.327	3.882			1.731	3.735			2.465	2.852
C052		28						C051								3.213	3.551	3.555															C048				3.877				3.937				2.8
C053		45						C052								3.986	4.745																C051				3.551				3.652				2.593
C054		39						C053						3.098		3.882	4.122	3.585															C052				4.745				4.898				2.84
C055		49						C054						1.922	3.246	3.428	3.919	4.297															C053			3.098	4.122			1.117	4.145			1.816	2.937
C056		59						C055						0	0	3.696	4.126	3.427															C054			1.922	3.919			2.489	4.096			1.713	2.577
C057		30						C056						0.2119		4.086	4.435																C055			0	4.126			1.605	4.036			1.734	2.256
C060		29						C057								3.328	3.908																C056			0.2119	4.435			1.253	4.743			1.636	3.209
C067		49						C060						1.574		3.951	4.511																C057				3.908				4.099				2.538
C068		29						C067						1.967			4.835	3.866															C060			1.574	4.511			1.066	4.598			1.94	2.619
								C068						1.707	3.508	3.575	4.125	4.211															C067			1.967	4.835			1.992	5.143			1.749	2.948
																																	C068			1.707	4.125			1.378	4.275			1.407	2.455
[truncated: 24 more columns]
