# Supplementary material for: Robust and prototypical immune responses toward COVID-19 vaccine in First Nations peoples are impacted by comorbidities
Source: Nat Immunol. 2023 May 29;24(6):966–78. doi: 10.1038/s41590-023-01508-y (PMC10232372; doi:10.1038/s41590-023-01508-y)
Supplement: Source Data Fig. 2 — Source data. [file 41590_2023_1508_MOESM5_ESM.xlsx]

## Sheet: Figure 2
Fig. 2a	V3 Ancestral RBD IgG titre correlations with age and BMI and grouped by gender						Fig. 2b	V3 Ancestral RBD IgG titre correlations with age with or without comorbidities					Fig. 2c	Ancestral RBD IgG titres in individuals with or without comorbidities				Fig. 2d	V1 abundance of bulk IgG G0, G1, G2 and V1 and V3 abundance of G0F											Fig. 2e	Total G0 abundance at V1, V3 and V5						Fig. 2f	Correlation between Total G0 and Ancestral RBD IgG titre				Fig. 2g	V1 abundance of total G0, total fucose and sialylation G2S1f
Participants	Age	BMI	Gender	First Nations	Non-Indigenous		Participants	Comorbidities	Age	First Nations				First Nations		Non-Indigenous			V1 Total G0		V1 G0f		V3 G0f		V1 Total G2		V1 Total G1				First Nations			Non-Indigenous					First Nations	Non-Indigenous			Total G0			Total Fucose			G2S1f
C013	48	28.4	female	4.343			C013	No	48	4.343			Participants	No Comorbidities	With Comorbidities	No Comorbidities		Participants	First Nations	Non-Indigenous	First Nations	Non-Indigenous	First Nations	Non-Indigenous	First Nations	Non-Indigenous	First Nations	Non-Indigenous		Participants	V1	V3	V5	V1	V3		Participants	V1 Total G0	V3 RBD IgG	V3 RBD IgG			First Nations		Non-Indigenous	First Nations		Non-Indigenous	First Nations
C018	21		male	4.348			C018	No	21	4.348			C013	4.343				C013	13.9448		13.6926		13.6809		42.7162		43.339			C013	13.9448	13.9194	15.2943				C013	13.9448	4.343			Participants	No Comorbidities	With Comorbidities	No Comorbidities	No Comorbidities	With Comorbidities	No Comorbidities	No Comorbidities
C020	62	36.4	female	4.286			C020	No	62	4.286			C018	4.348				C018	22.663		22.099		21.7091		33.7916		43.5455			C018	22.663	22.1693	23.611				C018	22.663	4.348			C013	13.9448			89.5089			13.2423
C022	23	21.04	female	4.282			C022	No	23	4.282			C020	4.286				C020	30.4645		28.2725		27.8923		21.1412		48.3943			C020	30.4645	29.5074	31.3005				C020	30.4645	4.286			C018	22.663			90.9583			10.0521
C023	31	27.75	male	4.325			C023	No	31	4.325			C022	4.282				C022	16.9376		16.2461		21.0662		40.3368		42.7241			C022	16.9376	21.5115					C022	16.9376	4.282			C020	30.4645			83.8564			7.59773
C025	44	34	female	4.217			C025	No	44	4.217			C023	4.325				C023	13.8489		12.2371		12.4366		40.2117		45.9394			C023	13.8489	14.3676	14.7834				C023	13.8489	4.325			C022	16.9376			87.4555			13.1642
C026	50	33.19	male	3.403			C026	Yes	50	3.403			C025	4.217				C025	21.3796		20.7954		18.5728		35.1928		43.4285			C025	21.3796	20.3416					C025	21.3796	4.217			C023	13.8489			82.646			12.0033
C028	50	38.57	female	4.509			C028	No	50	4.509			C028	4.509				C026	47.2959		44.5799		41.8424		14.2632		38.4408			C026	47.2959	44.0958	54.7486				C026	47.2959	3.403			C025	21.3796			89.7833			12.6563
C033	44	27.77	female	3.658			C033	No	44	3.658			C033	3.658				C028	23.4716		22.2305		20.4516		27.4634		49.065			C028	23.4716	21.8652	21.0606				C028	23.4716	4.509			C028	23.4716			86.5998			8.55979
C035	58	22.74	female	4.001			C035	Yes	58	4.001			C046	4.088				C042					29.1742							C042		30.2344	34.0993				C044	40.4808	3.691			C046	11.9348			87.9759			12.5661
C036	71	17.63	female	3.898			C036	Yes	71	3.898			C077	3.937				C044	40.4808		37.5754		41.6542		16.6704		42.8492			C044	40.4808	44.5027					C046	11.9348	4.088			C077	28.8821			89.9856			8.87195
C037	50	30.19	male	3.472			C037	Yes	50	3.472			C078	3.034				C046	11.9348		11.6411		10.7917		43.5478		44.5174			C046	11.9348	11.7466	10.6591				C049	38.9793	4.155			C079	29.9518			86.9187			8.80176
C038	79	31.75	female	3.112			C038	Yes	79	3.112			C079	4.356				C049	38.9793		35.7782		36.2491		17.5779		43.4422			C049	38.9793	39.3183	38.898				C050	38.741	3.415			C080	19.1129			93.0225			15.8255
C042	63	33.09	female	4.28			C042	Yes	63	4.28			C080	4.602				C050	38.741		35.9484		33.96		17.0047		44.2532			C050	38.741	37.697					C063	43.6194	2.774			C084	22.9416			86.7859			9.71004
C044	51	45.48	female	3.691			C044	Yes	51	3.691			C084	3.491				C063	43.6194		40.5491		49.4283		18.4745		37.9062			C063	43.6194	52.849					C064	48.56	4.004			C106	25.0323			85.7335			8.90382
C046	47	35.15	male	4.088			C046	No	47	4.088			C087	3.816				C064	48.56		45.8982		42.8382		15.0432		36.3971			C064	48.56	45.7477					C065	33.6773	3.359			C108	21.5885			89.4635			12.5389
C049	56	30.1	female	4.155			C049	Yes	56	4.155			C088	4.346				C065	33.6773		24.7696		29.5399		21.643		44.6797			C065	33.6773	32.5611					C074	44.6694	4.298			C110	19.7399			87.4406			12.0856
C050	50	30.4	female	3.415			C050	Yes	50	3.415			C089	3.27				C074	44.6694		41.9961		44.4342		18.8959		36.4347			C074	44.6694	47.2475	45.4538				C077	28.8821	3.937			C026		47.2959			81.262
C063	46	24.66	male	2.774			C063	Yes	46	2.774			C090	3.47				C077	28.8821		28.202		26.8525		24.9895		46.1278			C077	28.8821	27.1491					C079	29.9518	4.356			C044		40.4808			82.4731
C064	47	30.29	male	4.004			C064	Yes	47	4.004			C091	3.065				C079	29.9518		28.6793		23.7424		26.3525		43.6957			C079	29.9518	30.1883					C080	19.1129	4.602			C049		38.9793			82.3338
C065	52	19.84	female	3.359			C065	Yes	52	3.359			C092	3.997				C080	19.1129		19.1129		18.8408		43.4707		37.4184			C080	19.1129	19.1194					C081	32.9485	3.918			C050		38.741			81.1708
C074	54		female	4.298			C074	Yes	54	4.298			C094	3.732				C081	32.9485		30.3458		32.3639		23.373		43.6786			C081	32.9485	34.9193					C082	21.6521	3.012			C063		43.6194			87.1154
C077	62	27.8	male	3.937			C077	No	62	3.937			C095	4.097				C082	21.6521		20.8879		21.0667		29.5326		48.8153			C082	21.6521	21.8911					C084	22.9416	3.491			C064		48.56			88.0765
C078	60		male	3.034			C078	No	60	3.034			C096	4.023				C084	22.9416		21.8637		23.5064		31.9729		45.0855			C084	22.9416	24.7802					C097	25.1105	3.919			C065		33.6773			68.8832
C079	34	21.5	male	4.356			C079	No	34	4.356			C098	4.056				C097	25.1105		24.394		22.6549		28.7839		46.1056			C097	25.1105	23.2568					C106	25.0323	4.215			C074		44.6694			85.2683
C080	21	40.8	female	4.602			C080	No	21	4.602			C102	3.943				C106	25.0323		23.3088		24.0434		30.8293		44.139			C106	25.0323	26.3394					C108	21.5885	3.591			C081		32.9485			83.0211
C081	55	29.72	male	3.918			C081	Yes	55	3.918			C106	4.215				C108	21.5885		20.8129		20.4238		35.0822		43.3308			C108	21.5885	20.4238					C110	19.7399	4.823			C082		21.6521			88.0001
C082	67		male	3.012			C082	Yes	67	3.012			C108	3.591				C110	19.7399		18.5731		23.6596		35.8429		44.4157			C110	19.7399	24.466					C001	19.2533		3.54		C097		25.1105			88.5115
C084	48		female	3.491			C084	No	48	3.491			C110	4.823				C001		19.2533		18.8074		18.4512		35.7455		45.0012		C001				19.2533	18.9663		C002	23.5596		3.677		C001			19.2533			89.0382
C087	21	22.2	male	3.816			C087	No	21	3.816			C026		3.403			C002		23.5596		22.0863		22.1609		28.0411		48.4		C002				23.5596	23.8023		C003	16.1051		3.802		C002			23.5596			85.1586
C088	19	24.2	female	4.346			C088	No	19	4.346			C035		4.001			C003		16.1051		15.5448		14.8373		41.802		42.0929		C003				16.1051	15.3073		C004	13.9925		4.787		C003			16.1051			88.9288
C089	58	17.4	male	3.27			C089	No	58	3.27			C036		3.898			C004		13.9925		13.634		14.0968		40.5344		45.4731		C004				13.9925	14.4716		C005	9.93465		4.09		C004			13.9925			89.5587
C090	37	19.5	female	3.47			C090	No	37	3.47			C037		3.472			C005		9.93465		9.93465		9.64116		49.4083		40.657		C005				9.93465	9.64116		C006	26.4429		3.915		C005			9.93465			89.8063
C091	36	19.96	male	3.065			C091	No	36	3.065			C038		3.112			C006		26.4429		25.5081		27.4001		28.3686		45.1885		C006				26.4429	28.3856		C007	21.5049		4.469		C006			26.4429			87.4024
C092	34	17.92	male	3.997			C092	No	34	3.997			C042		4.28			C007		21.5049		20.9994		17.6064		36.8071		41.688		C007				21.5049	17.9992		C008	21.5084		4.304		C007			21.5049			87.6477
C094	42	18.7	female	3.732			C094	No	42	3.732			C044		3.691			C008		21.5084		20.3589		20.3465		31.1773		47.315		C008				21.5084	21.4167		C009	14.7266		4.563		C008			21.5084			88.0546
C095	31	36	female	4.097			C095	No	31	4.097			C049		4.155			C009		14.7266		13.2166		13.2697		44.7726		40.5008		C009				14.7266	14.6347		C010	12.1967		4.557		C009			14.7266			82.7626
C096	34	33.3	female	4.023			C096	No	34	4.023			C050		3.415			C010		12.1967		11.8835		11.9207		41.6357		46.167		C010				12.1967	12.2428		C011	24.9033		4.024		C010			12.1967			88.9807
C097	49	32.35	male	3.919			C097	Yes	49	3.919			C063		2.774			C011		24.9033		23.9981		24.0404		29.4835		45.6142		C011				24.9033	24.9451		C012	13.4372		4.82		C011			24.9033			87.9196
C098	30	27.36	female	4.056			C098	No	30	4.056			C064		4.004			C012		13.4372		12.7517		12.0017		45.0714		41.4914		C012				13.4372	12.6446		C014	17.3947		3.94		C012			13.4372			87.8857
C099	37	25.1	male	3.402			C099	Yes	37	3.402			C065		3.359			C014		17.3947		16.7515		16.2145		37.6001		45.0052		C014				17.3947	16.8342		C015	11.7484		4.324		C014			17.3947			87.4407
C101	19	14.73	male	3.626			C101	Yes	19	3.626			C074		4.298			C015		11.7484		11.7484		11.6594		47.9956		40.2573		C015				11.7484	11.6594		C016	16.8463		4.232		C015			11.7484			91.222
C102	39	22.6	male	3.943			C102	No	39	3.943			C081		3.918			C016		16.8463		16.0339		15.4304		34.2727		48.881		C016				16.8463	16.3201		C017	26.6295		3.99		C016			16.8463			88.7593
C106	28	21	female	4.215			C106	No	28	4.215			C082		3.012			C017		26.6295		22.5198		24.9319		26.5678		46.8009		C017				26.6295	26.1989		C019	14.8409		4.233		C017			26.6295			76.3536
C108	24		male	3.591			C108	No	24	3.591			C097		3.919			C019		14.8409		14.8409		14.6755		40.2207		44.9384		C019				14.8409	14.6755		C021	21.2093		4.185		C019			14.8409			90.4836
C110	21		male	4.823			C110	No	21	4.823			C099		3.402			C021		21.2093		18.5335		19.8192		31.0896		47.7028		C021				21.2093	21.2863		C024	14.1199		4.152		C021			21.2093			79.6035
C001	45	20.6	female		3.54								C101		3.626			C024		14.1199		13.6812		13.9575		41.4863		44.3938		C024				14.1199	14.4416		C027	15.9448		4.479		C024			14.1199			88.2382
C002	62	21.2	female		3.677								C001			3.54		C027		15.9448		15.5045		14.5388		41.5068		42.5473		C027				15.9448	14.9356		C029	19.4183		3.787		C027			15.9448			89.2151
C003	43	29.7	female		3.802								C002			3.677		C029		19.4183		18.5074		18.2357		34.7756		45.807		C029				19.4183	19.3602		C031	9.91835		5.042		C029			19.4183			87.7507
C004	48		female		4.787								C003			3.802		C031		9.91835		9.58876		9.40143		47.9603		42.1205		C031				9.91835	9.68993		C032	17.8399		4.293		C031			9.91835			89.601
C005	42	21.96	female		4.09								C004			4.787		C032		17.8399		17.2445		16.8857		37.6123		44.5463		C032				17.8399	17.5427		C041	17.0582		4.431		C032			17.8399			90.0769
C006	59	25.7	female		3.915								C005			4.09		C041		17.0582		16.7099		16.7156		39.8933		43.048		C041				17.0582	17.0459		C043	18.5603		4.605		C041			17.0582			90.2986
C007	43	23.2	female		4.469								C006			3.915		C043		18.5603		17.3488		16.7349		38.62		42.8197		C043				18.5603	17.868		C045	22.8428		3.882		C043			18.5603			86.324
C008	59		male		4.304								C007			4.469		C045		22.8428		22.0571		21.1625		30.0266		47.1298		C045				22.8428	21.8745		C053	15.6002		4.122		C045			22.8428			88.663
C009	44	30.6	female		4.563								C008			4.304		C053		15.6002		14.7634		14.7194		37.8305		46.5692		C053				15.6002	15.2642		C054	12.8747		3.919		C053			15.6002			87.6734
C010	43	22	female		4.557								C009			4.563		C054		12.8747		11.8821		11.8783		43.6461		43.4776		C054				12.8747	12.8396		C055	19.783		4.126		C054			12.8747			88.4735
C011	59	22.86	female		4.024								C010			4.557		C055		19.783		18.933		19.1161		35.697		44.5212		C055				19.783	20.11		C056	17.9861		4.435		C055			19.783			88.1289
C012	27	22.21	female		4.82								C011			4.024		C056		17.9861		16.7749		16.7072		32.5792		49.4347		C056				17.9861	18.3675		C060	15.6517		4.511		C056			17.9861			82.1992
C014	45	21.48	female		3.94								C012			4.82		C060		15.6517		15.1508		15.1065		41.6391		42.7073		C060				15.6517	15.6748		C067	21.5977		4.835		C060			15.6517			89.8505
C015	30	24.91	female		4.324								C014			3.94		C067		21.5977		21.5977		20.959		34.6428		43.3392		C067				21.5977	21.4149		C068	19.5256		4.125		C067			21.5977			89.7357
C016	56	23.38	female		4.232								C015			4.324		C068		19.5256		17.9579		17.4007		35.774		44.7004		C068				19.5256	18.5333							C068			19.5256			88.4674
C017	57	24.53	female		3.99								C016			4.232
C019	36	22.2	female		4.233								C017			3.99
C021	43	27.7	male		4.185								C019			4.233
C024	41	25.71	female		4.152								C021			4.185
C027	40	20.8	female		4.479								C024			4.152
C029	48	22.94	female		3.787								C027			4.479
C030	48	25.4	male		3.772								C029			3.787
C031	39	21.29	female		5.042								C030			3.772
C032	30	24.05	male		4.293								C031			5.042
C034	64	28.4	male		4.464								C032			4.293
C041	41	23.43	female		4.431								C034			4.464
C043	46	23.38	female		4.605								C041			4.431
C045	48	25.3	male		3.882								C043			4.605
C048	23	35.18	male		3.877								C045			3.882
C051	60	20.04	female		3.551								C048			3.877
C052	28	19.94	female		4.745								C051			3.551
C053	45	23.4	male		4.122								C052			4.745
C054	39		male		3.919								C053			4.122
C055	49	24.8	male		4.126								C054			3.919
C056	59	24.91	female		4.435								C055			4.126
C057	30	16.63	female		3.908								C056			4.435
C060	29	23.87	female		4.511								C057			3.908
C067	49	27.46	female		4.835								C060			4.511
C068	29	20.9	female		4.125								C067			4.835
													C068			4.125
[truncated: 65 more columns]
