# Supplementary material for: Robust and prototypical immune responses toward COVID-19 vaccine in First Nations peoples are impacted by comorbidities
Source: Nat Immunol. 2023 May 29;24(6):966–78. doi: 10.1038/s41590-023-01508-y (PMC10232372; doi:10.1038/s41590-023-01508-y)
Supplement: Source Data Fig. 3 — Source data. [file 41590_2023_1508_MOESM6_ESM.xlsx]

## Sheet: Figure 3
Fig. 3a	V3 Ancestral RBD IgG titres						Fig. 3b	Abundance of total G0 and sialylation G2S1f													Fig. 3c	Correlation between total G0 and Ancestral RBD IgG titres				Fig. 3d	IL-18 concentration						Fig. 3e	Correlation between IL-18 concentration and Ancestral RBD IgG titres				Fig. 3f	V4 % spike-specific cells of IgD- B cells
	First Nations		Non-Indigenous					Total G0						G2S1f									Ancestral RBD IgG				First Nations		Non-Indigenous						Non-Indigenous				First Nations		Non-Indigenous
Participants	No Comorbidities	With Comorbidities	No Comorbidities	With Comorbidities	IBD			First Nations		Non-Indigenous				First Nations		Non-Indigenous							Non-Indigenous			Participants	No Comorbidities	With Comorbidities	No Comorbidities	With Comorbidities	IBD		Participants	IL-18	With Comorbidities	IBD		Participants	No Comorbidities	With Comorbidities	No Comorbidities	With Comorbidities	IBD
C013	4.343						Participants	No Comorbidities	With Comorbidities	No Comorbidities	With Comorbidities	DISI	IBD	No Comorbidities	With Comorbidities	No Comorbidities	With Comorbidities	DISI	IBD		Participants	Total G0	No Comorbidities	IBD		C013	182.32						D18	2824.1	3.749			C013	1.36
C018	4.348						C013	13.9448						13.2423							D18	33.915	3.749			C018	337.4						D19	3189.67	2.078			C018	0.5
C020	4.286						C018	22.663						10.0521							D19	37.771	2.078			C020	214.05						D20	795.17	4.308			C020	0.56
C022	4.282						C020	30.4645						7.59773							D20	40.7953	4.308			C022	366.81						D21	5607.53	3.889			C023	0.67
C023	4.325						C022	16.9376						13.1642							D21	27.6609	3.889			C023	206.11						D23	1521.24	4.196			C025	0.18
C025	4.217						C023	13.8489						12.0033							D23	38.7596	4.196			C025	208.27						D24	5.37	2.482			C028	1.23
C028	4.509						C025	21.3796						12.6563							D24	23.915	2.482			C028	356.78						D25	749.66	3.569			C046	0.26
C033	3.658						C028	23.4716						8.55979							D25	22.0398	3.569			C046	116.72						D26	857.91	3.645			C037		0.21
C046	4.088						C046	11.9348						12.5661							D26	35.9152	3.645			C073	627.96						D27	248.86	3.962			C038		0
C077	3.937						C077	28.8821						8.87195							D27	27.988	3.962			C075	156.48						D34	1561.5	2.216			C049		0.25
C078	3.034						C079	29.9518						8.80176							D34	32.2226	2.216			C076	737.25						D35	365.62	4.364			C065		0.06
C079	4.356						C080	19.1129						15.8255							D35	13.062	4.364			C077	273.28						D36	1452.21	3.305			C006			0
C080	4.602						C084	22.9416						9.71004							D36	21.876	3.305			C079	429.64						D29	3423.72	4.95			C007			1.18
C084	3.491						C106	25.0323						8.90382							D29	33.4061	4.95			C080	228.5						D30	786.63	4.228			C008			0.48
C087	3.816						C108	21.5885						12.5389							D30	38.2075	4.228			C084	734.49						D32	855.06	4.489			C009			7.79
C088	4.346						C110	19.7399						12.0856							D32	40.2175	4.489			C093	611.26						I01	430.67		3.895		C010			1.46
C089	3.27						C026		47.2959						4.64308						I01	29.6692		3.895		C100	412.55						I02	550.91		4.054		C012			6.42
C090	3.47						C044		40.4808						6.37368						I02	20.2652		4.054		C103	283.39						I03	447.09		4.243		C014			1.65
C091	3.065						C049		38.9793						5.97563						I03	19.2838		4.243		C106	271.84						I04	880.77		3.165		C021			0.7
C092	3.997						C050		38.741						5.1224						I04	35.2651		3.165		C107	306.46						I05	882.2		3.666		C024			0.78
C094	3.732						C063		43.6194						7.14927						I05	39.5156		3.666		C108	493.43						I06	498.09		3.997		C032			0.51
C095	4.097						C064		48.56						5.56783						I06	19.8108		3.997		C109	208.27						I07	535.58		4.304		C045			0.16
C096	4.023						C065		33.6773						7.57548						I07	31.7717		4.304		C110	175.13						I08	411.58		4.131		C055			1.03
C098	4.056						C074		44.6694						7.65194						I08	23.9387		4.131		C026		1432.33					I09	270.67		3.661		C068			6.11
C102	3.943						C081		32.9485						7.4573						I09	15.5523		3.661		C044		1902.11					I10	9027.94		2.258		D24				0.03
C106	4.215						C082		21.6521						9.0192						I10	37.5604		2.258		C049		399.71					I12	408.86		3.795		D35				1.8
C108	3.591						C097		25.1105						8.61582						I12	29.8041		3.795		C050		489.19					I13	518.89		4.1		D28				1.81
C110	4.823						C001			19.2533						11.1685					I13	18.9804		4.1		C063		604.29					I14	795.17		3.97		D29				2.2
C026		3.403					C002			23.5596						10.1866					I14	18.3441		3.97		C064		720.72					I18	549.51		4.09		D32				1.59
C035		4.001					C003			16.1051						14.977					I15	20.8292		3.341		C065		979.72					I19	317.68		3.455		D33				1.85
C036		3.898					C004			13.9925						14.8295					I18	29.0908		4.09		C071		2625.34					I21	780.94		3.47		D37				0.63
C037		3.472					C005			9.93465						15.6306					I19	20.3211		3.455		C072		525.85					I22	239.96		4.42		D38				0.84
C038		3.112					C006			26.4429						9.89881					I21	35.0364		3.47		C074		473.63					I23	611.13		3.379		I01					0.23
C042		4.28					C007			21.5049						11.2686					I22	29.8129		4.42		C081		287.72					I24	1426.33		3.299		I02					0.43
C044		3.691					C008			21.5084						9.30816					I23	29.7529		3.379		C082		480.71					I25	549.51		3.089		I03					0.17
C049		4.155					C009			14.7266						14.064					I24	22.9204		3.299		C097		233.55					I26	545.33		4.632		I04					0.24
C050		3.415					C010			12.1967						12.1409					I25	20.1435		3.089		C104		139.36					I27	653.37		4.413		I05					0.17
C063		2.774					C011			24.9033						10.1629					I26	20.4463		4.632		C001			351.04				I28	616.75		4.054		I06					0.11
C064		4.004					C012			13.4372						15.5879					I27	10.4252		4.413		C002			294.93				I29	207.4		4.395		I07					0.17
C065		3.359					C014			17.3947						10.5049					I28	21.437		4.054		C003			285.55				I30	320.32		4.55		I08					0.22
C074		4.298					C015			11.7484						16.0042					I29	25.172		4.395		C004			283.39									I10					0.21
C081		3.918					C016			16.8463						11.6563					I30	42.972		4.55		C005			389.71									I11					0.15
C082		3.012					C017			26.6295						10.0425										C006			208.27									I13					0.21
C097		3.919					C019			14.8409						13.1118										C007			292.04									I14					0.12
C099		3.402					C021			21.2093						9.14369										C008			180.88									I15					0.64
C101		3.626					C024			14.1199						12.4358										C009			214.05									I16					0.45
C001			3.54				C027			15.9448						13.362										C010			232.83									I17					0.15
C002			3.677				C029			19.4183						10.8237										C011			410.41									I20					0.45
C003			3.802				C031			9.91835						13.0278										C012			510.36									I21					0.16
C004			4.787				C032			17.8399						13.3931										C014			314.38									I22					0.25
C005			4.09				C041			17.0582						12.431										C015			240.06									I23					0.08
C006			3.915				C043			18.5603						14.1047										C016			231.39									I26					0.13
C007			4.469				C045			22.8428						8.92572										C017			401.14									I27					0.65
C008			4.304				C053			15.6002						11.6309										C019			212.61									I29					0.1
C009			4.563				C054			12.8747						14.2446										C021			280.5									I31					0.06
C010			4.557				C055			19.783						10.7085										C024			205.39
C011			4.024				C056			17.9861						8.80945										C027			163.64
C012			4.82				C060			15.6517						13.4787										C029			175.13
C014			3.94				C067			21.5977						11.8397										C031			237.17
C015			4.324				C068			19.5256						12.3888										C032			175.13
C016			4.232				D17				30.0531						8.26746									C041			203.22
C017			3.99				D18				33.915						7.04743									C043			205.39
C019			4.233				D19				37.771						10.5367									C045			183.04
C021			4.185				D20				40.7953						6.72911									C053			183.76
C024			4.152				D21				27.6609						4.23088									C054			415.4
C027			4.479				D22				36.9755						8.28129									C055			260.28
C029			3.787				D23				38.7596						8.67484									C056			188.08
C030			3.772				D24				23.915						7.87269									C060			122.36
C031			5.042				D25				22.0398						8.04902									C067			189.52
C032			4.293				D26				35.9152						6.51001									C068			365.38
C034			4.464				D27				27.988						9.53482									D17				1054.08
C041			4.431				D34				32.2226						9.32924									D18				2824.1
C043			4.605				D35				13.062						11.5776									D19				3189.67
C045			3.882				D36				21.876						10.0615									D20				795.17
C048			3.877				D28				21.9233						11.2498									D21				5607.53
C051			3.551				D29				33.4061						8.84766									D22				5.37
C052			4.745				D30				38.2075						6.68999									D23				1521.24
C053			4.122				D31				34.0149						8.41073									D24				5.37
C054			3.919				D32				40.2175						10.1988									D25				749.66
C055			4.126				D33				29.8698						8.58593									D26				857.91
C056			4.435				D37				29.3265						7.41128									D27				248.86
C057			3.908				D38				21.657						11.6499									D34				1561.5
C060			4.511				D01					45.4312						6.1901								D35				365.62
C067			4.835				D02					51.5884						5.97395								D36				1452.21
C068			4.125				D03					25.2436						9.53186								D28				574.67
D18				3.749			D04					47.7957						5.36501								D29				3423.72
D19				2.078			D05					44.3183						7.67416								D30				786.63
D20				4.308			D06					26.647						9.49136								D31				2194.57
D21				3.889			D07					50.6256						4.81209								D32				855.06
D23				4.196			D09					26.3004						10.6322								D33				813.69
D24				2.482			D10					23.6548						11.0436								D37				346.88
D25				3.569			D11					47.8482						6.59894								D38				5010.73
D26				3.645			D12					30.3413						7.65491								I01					430.67
D27				3.962			D13					30.6537						8.76595								I02					550.91
D34				2.216			D14					33.8789						6.69524								I03					447.09
D35				4.364			D15					29.8188						8.24797								I04					880.77
D36				3.305			D16					19.4204						12.5167								I05					882.2
D29				4.95			D08					40.5206						6.56868								I06					498.09
D30				4.228			I01						29.6692						7.89812							I07					535.58
D32				4.489			I02						20.2652						9.11112							I08					411.58
I01					3.895		I03						19.2838						11.8336							I09					270.67
I02					4.054		I04						35.2651						8.11751							I10					9027.94
I03					4.243		I05						39.5156						7.58082							I11					670.31
I04					3.165		I06						19.8108						11.2512							I12					408.86
I05					3.666		I07						31.7717						8.47463							I13					518.89
I06					3.997		I08						23.9387						9.87073							I14					795.17
I07					4.304		I09						15.5523						14.1911							I16					299.27
I08					4.131		I10						37.5604						7.08782							I17					400.71
I09					3.661		I11						25.8663						9.46805							I18					549.51
I10					2.258		I12						29.8041						5.92248							I19					317.68
I12					3.795		I13						18.9804						10.8535							I20					832.22
I13					4.1		I14						18.3441						11.186							I21					780.94
I14					3.97		I15						20.8292						11.0248							I22					239.96
I15					3.341		I16						32.4031						9.91872							I23					611.13
I18					4.09		I17						28.2339						7.37445							I24					1426.33
I19					3.455		I18						29.0908						8.75682							I25					549.51
I21					3.47		I19						20.3211						13.4866							I26					545.33
I22					4.42		I20						25.6888						9.22371							I27					653.37
I23					3.379		I21						35.0364						7.74547							I28					616.75
I24					3.299		I22						29.8129						10.7766							I29					207.4
I25					3.089		I23						29.7529						11.1288							I30					320.32
I26					4.632		I24						22.9204						10.5644							I31					597.09
I27					4.413		I25						20.1435						13.2773
I28					4.054		I26						20.4463						10.9838
I29					4.395		I27						10.4252						15.4341
I30					4.55		I28						21.437						9.83491
							I29						25.172						10.002
							I30						42.972						7.77624
							I31						33.8819						8.96526
