# Supplementary material for: Robust and prototypical immune responses toward COVID-19 vaccine in First Nations peoples are impacted by comorbidities
Source: Nat Immunol. 2023 May 29;24(6):966–78. doi: 10.1038/s41590-023-01508-y (PMC10232372; doi:10.1038/s41590-023-01508-y)
Supplement: Source Data Fig. 4 — Source data. [file 41590_2023_1508_MOESM7_ESM.xlsx]

## Sheet: Figure 4
Fig. 4b	% spike-specific AIM+ CD4+ and CD8+ T cells													Fig. 4c	% spike-specific AIM+ CD4+ and CD8+ T cells following booster dose									Fig. 4e	% spike-specific ICS+ CD4+ and CD8+ T cells													Fig. 4f	% spike-specific ICS+ CD4+ and CD8+ T cells following booster dose									Fig. 4g	V3 % spike-specific AIM+ CD4+ and CD8+ T cells
	CD4+ T cells						CD8+ T cells								CD4+ T cells				CD8+ T cells						CD4+ T cells						CD8+ T cells								CD4+ T cells				CD8+ T cells						CD4+ T cells
	First Nations			Non-Indigenous			First Nations			Non-Indigenous					First Nations										First Nations			Non-Indigenous			First Nations			Non-Indigenous					First Nations										First Nations
Participants	V1	V3	V4	V1	V3	V4	V1	V3	V4	V1	V3	V4		Participants	V1	V3	V4	V5	V1	V3	V4	V5		Participants	V1	V3	V4	V1	V3	V4	V1	V3	V4	V1	V3	V4		Participants	V1	V3	V4	V5	V1	V3	V4	V5		Participants	No Comorbidities
C013	0	0.029	0.05627				0.03	0.02	0.02					C013	0	0.029	0.05627	0.035	0.03	0.02	0.02	0.018		C013	0.00097	0.00313	0.00976				0	0.016	0.00898					C013	0.00097	0.00313	0.00976	0.023	0	0.016	0.00898	0.018		C013	0.029
C018		0.26	0.095					0.11	0.015					C018		0.26	0.095	0.06		0.11	0.015	0.016		C018		0.02188	0.01263					0.00688	0.00456					C018		0.02188	0.01263	0.026		0.00688	0.00456	0		C018	0.26
C020		0.253	0					0.29	0					C020		0.253	0	0.195		0.29	0	0.1		C020		0.06195	0.05993					0	0.011					C020		0.06195	0.05993	0.13005		0	0.011	0		C020	0.253
C022	0	0.075					0.05	0.1						C022	0	0.075			0.05	0.1				C022	0	0.00255					0	0						C022	0	0.00255			0	0				C022	0.075
C023	0	0.09	0.03				0	0.111	0.019					C023	0	0.09	0.03	0.043	0	0.111	0.019	0.08		C023	0.008	0.022	0.00804				0.01123	0.01405	0.004					C023	0.008	0.022	0.00804	0.024	0.01123	0.01405	0.004	0		C023	0.09
C025	0	0.107	0.316				0	0.17	0.301					C025	0	0.107	0.316		0	0.17	0.301			C025	0	0.028	0.054				0	0	0					C025	0	0.028	0.054		0	0	0			C025	0.107
C026			0						0.05					C026			0	0.22			0.05	0		C026			0						0.003					C026			0	0.04			0.003	0.012		C028	0.003
C028	0.031	0.003	0.026				0.022	0.011	0.057					C028	0.031	0.003	0.026	0.059	0.022	0.011	0.057	0.098		C028	0.00084	0.00332	0				0	0	0.00139					C028	0.00084	0.00332	0	0.01771	0	0	0.00139	0.03404		C033	0.08
C033		0.08	0.108					0.066	0.057					C033		0.08	0.108			0.066	0.057			C033		0.021	0.023					0.0109	0					C033		0.021	0.023			0.0109	0			C046	0.292
C035		0.14527	0.10098					0.15	0.12					C035		0.14527	0.10098			0.15	0.12			C035		0.00954	0.01391					0	0.005					C035		0.00954	0.01391			0	0.005			C077	0.365
C037		0.13	0.22					0.04	0.126					C036				0.09				0		C037		0.005	0.04					0.00518	0.016					C036				0.00269				0		C078	0.151
C038		0.084						0						C037		0.13	0.22			0.04	0.126			C038		0.00358						0.01113						C037		0.005	0.04			0.00518	0.016			C079	0.42
C042		0.14						0.325						C038		0.084				0				C042		0.04621						0.043						C038		0.00358				0.01113				C080	0.128
C044	0.015	0.224					0	0.078						C042		0.14		0		0.325		0.048		C044	0	0.036					0	0.02237						C042		0.04621				0.043				C087	0.02407
C046	0	0.292	0.058				0.01	0.235	0.024					C044	0.015	0.224			0	0.078				C046	0.0037	0.00578	0.022				0.031	0.008	0					C044	0	0.036			0	0.02237				C088	0.031
C049	0	0	0.034				0.027	0.006	0					C046	0	0.292	0.058	0.076	0.01	0.235	0.024	0.031		C049	0.013	0.01992	0.01072				0	0	0					C046	0.0037	0.00578	0.022	0.02	0.031	0.008	0	0.02		C089	0.00668
C050	0.02	0.164					0.011	0.008						C049	0	0	0.034		0.027	0.006	0			C050	0.00446	6e-05					0.00249	0						C049	0.013	0.01992	0.01072		0	0	0			C090	0.054
C063	0						0							C050	0.02	0.164			0.011	0.008				C063	0						0.00311							C050	0.00446	6e-05			0.00249	0				C091	0.003
C064		0.173						0						C063	0				0					C064		0						0						C063	0				0.00311					C092	0.147
C065	0	0.23	0.15				0	0.056	0.062					C064		0.173				0				C065	0	0.016	0.03282				0.00287	0	0.00852					C064		0				0				C094	0.035
C071	0.009						0.029							C065	0	0.23	0.15		0	0.056	0.062			C071	0						0							C065	0	0.016	0.03282		0.00287	0	0.00852			C096	0.34
C072	0.001						0.1							C071	0.009				0.029					C072	0.013						0.00776							C071	0				0					C098	0.054
C073	0						0.011							C072	0.001				0.1					C073	0						0							C072	0.013				0.00776					C102	0.02578
C074	0	0.163					0	0.127						C073	0				0.011					C074	0.00098	0.01153					0.01161	0.075						C073	0				0					C106	0.274
C076	0.023						0							C074	0	0.163		0.064	0	0.127		0.034		C076	0						0							C074	0.00098	0.01153		0.027	0.01161	0.075		0.007		C108	0.054
C077	0.02	0.365	0.147				0	0.17252	0.10009					C076	0.023				0					C077	0.00041	0.00694	0.05911				0	0.01937	0					C076	0				0					C110	0.032
C078		0.151	0.37					0	0.154					C077	0.02	0.365	0.147		0	0.17252	0.10009			C078		0.00273	0.084					0	0.02142					C077	0.00041	0.00694	0.05911		0	0.01937	0			C035
C079	0.003	0.42	0.04				0.02	0.76	0					C078		0.151	0.37			0	0.154			C079	0	0.017	0.003				0	0.007	0					C078		0.00273	0.084			0	0.02142			C037
C080	0	0.128	0.041				0	0.068	0					C079	0.003	0.42	0.04		0.02	0.76	0			C080	0	0.01229	0.015				0	0.01111	0					C079	0	0.017	0.003		0	0.007	0			C038
C081	0	0.006	0.067				0	0.03	0.079					C080	0	0.128	0.041		0	0.068	0			C081	0.00018	0.011	0.02338				0	0.00035	0.00301					C080	0	0.01229	0.015		0	0.01111	0			C042
C082	0.011	0.00726					0	0.003						C081	0	0.006	0.067		0	0.03	0.079			C082	0.01044	0.012					0.00012	0.00025						C081	0.00018	0.011	0.02338		0	0.00035	0.00301			C044
C084	0						0							C082	0.011	0.00726			0	0.003				C084	0.00334						0.00033							C082	0.01044	0.012			0.00012	0.00025				C049
C087		0.02407						0.03						C084	0				0					C087		0						3e-05						C084	0.00334				0.00033					C050
C088		0.031						0.019						C087		0.02407				0.03				C088		0.00517						0						C087		0				3e-05				C064
C089		0.00668						0.001						C088		0.031				0.019				C089		0.00783						0						C088		0.00517				0				C065
C090		0.054	0.014					0.06	0.014					C089		0.00668				0.001				C090		0.01607	0.02					0.01391	0.046					C089		0.00783				0				C074
C091		0.003	0.078					0.006	0.01					C090		0.054	0.014			0.06	0.014			C091		0	0.06					0	0.001					C090		0.01607	0.02			0.01391	0.046			C081
C092		0.147						0.049						C091		0.003	0.078			0.006	0.01			C092		0.01705						0.00247						C091		0	0.06			0	0.001			C082
C093	0						0.032							C092		0.147				0.049				C093	0						0.01083							C092		0.01705				0.00247				C097
C094		0.035						0						C093	0				0.032					C094		0.01041						0.0033						C093	0				0.01083					C099
C096		0.34	0.07					0.507	0					C094		0.035				0				C096		0.031	0.051					0.002	0					C094		0.01041				0.0033				C101
C097	0.01529	0.112					0	0.022						C096		0.34	0.07			0.507	0			C097	0	0.00629					0	0.017						C096		0.031	0.051			0.002	0			C001
C098		0.054						0						C097	0.01529	0.112			0	0.022				C098		0.00558						0						C097	0	0.00629			0	0.017				C003
C099		0.012						0.015						C098		0.054				0				C099		0						0.01024						C098		0.00558				0				C005
C100	0.013						0.01							C099		0.012				0.015				C100	0.00369						0							C099		0				0.01024				C006
C101		0.005						0						C100	0.013				0.01					C101		0.017						0						C100	0.00369				0					C007
C102		0.02578						0.12						C101		0.005				0				C102		0.055						0						C101		0.017				0				C008
C103	0.008						0.01							C102		0.02578				0.12				C103	0						0.00028							C102		0.055				0				C009
C104	0.01						0.011							C103	0.008				0.01					C106	0	0.08192					0	0.014						C103	0				0.00028					C010
C105	0						0.18							C104	0.01				0.011					C108	0.014	0.004					0.0007	0						C106	0	0.08192			0	0.014				C011
C106	0	0.274					0.02	0.026						C105	0				0.18					C110	0	0.041					0	0.278						C108	0.014	0.004			0.0007	0				C012
C108	0	0.054					0	0						C106	0	0.274			0.02	0.026				C001				0	0.00525					0.003	0.005			C110	0	0.041			0	0.278				C014
C110	0	0.032					0	0.414						C108	0	0.054			0	0				C002				0		0.00671				0.001		0.00065												C015
C001				0.072	0.06					0.015	0			C110	0	0.032			0	0.414				C003				0.00046	0.00739	0.015				0.009	0.016	0												C016
C002				0.001		0.048				0.024		0.01												C004				0.00024		0.0317				0.003		0.01627												C017
C003				0	0.16	0.022				0	0.052	0												C005				0	0.01044	0.00766				0.007	0.008	0												C019
C004				0.002		0.123				0.024		0.085												C006				0	0.003	0.00433				0	0	0												C021
C005				0	0.108	0				0.02	0.15	0												C007				0.00042	0.02463	0.00418				0.00367	0.00985	0												C024
C006				0.02	7e-05	0.015				0.026	0.00041	0.004												C008				0.00065	0.00144	0				0	0	0												C027
C007				0.053	0.378	0.099				0.007	0.162	0.02												C009				0	0.00914	1e-05				0	0.00412	0.00208												C029
C008				0.001	0.085	0.028				0	0.044	0.051												C010				0	0.00948	0.00799				0.00749	0.2273	0.05465												C030
C009				0.003	0.12731	0.003				0	0.191	0												C011				0	0.00253					0	0.004													C031
C010				0	0.243	0.034				0	0.484	0.017												C012				0.00445	0.018	0.00646				0.02195	0	0.00999												C032
C011				0.059	0.089					0.02	0													C014				0.00387	0.016	0.006				0.006	0.003	0.00043												C041
C012				0.009	0.01235	0.05265				0	0	0.039												C015				0.00614	0.01168					0	0.00024													C043
C014				0	0.11	0.03				0	0.47	0.09												C016				0	0.03558					0.06	0.001													C048
C015				0	0.109					0.011	0.052													C017				0.00676	0.01706					0	0													C051
C016				0.009	0.352					0	0.282													C019				0.002	0.02891	0.027				0	1e-05	0.00508												C052
C017				0.02822	0.268					0.014	0.138													C021				0	0.017	0.01212				0.00029	0.00134	0.00213												C053
C019				0.02	0.243	0.135				0	0.537	0.235												C024				0.00124	0.014					0	0													C054
C021				0	0.205	0.117				0	0.22	0.14												C027				0.00252	0.01985					0.00248	0.03126													C055
C024				0	0.103					0.04	0.44													C029				0	0.00024					0	0.00294													C057
C027				0	0.271					0.001	0.414													C030					4e-05	0.00417					0.00158	0												C060
C029				0	0.02381					0.02	0.01													C031				0	0.055	0.00722				0.00661	0.03297	0.014												C067
C030					0.036	0.017					0.038	0.005												C032				0.00735	0.04087	0.01509				0.013	0.00822	0.00638												C068
C031				0	0.426	0				0	0.57	0												C034						0.10454						0.011												D18
C032				0	0.028	0.028				0	0	0.017												C041				0	0.018	0.041				0.0037	0.017	0.029												D19
C034						0.595						0.183												C043				0.00159	0.00846	0.02393				0.01274	0.022	0.02205												D20
C041				0	0.161	0.063				0	0.18	0.24												C045				0		0.011				0.012		0.00193												D21
C043				0	0.1	0.354				0	0.06	0.22												C048					0.005	0.00582					0.00237	0												D23
C045				0.009		0				0		0.01												C051					0.00301	0.005					0.014	0												D24
C048					0.063	0.031					0.105	0												C052					0.00964						0.00208													D25
C051					0.4816	0.059					0.37	0.02												C053				0.072	0.01257					0.006	0.00812													D26
C052					0.10865						0.097													C054				0.00183	0.01876					0.01273	0.00512													D34
C053				0	0					0	0													C055				0.00063	0.02599	0.04992				0	0.02302	0.01259												D35
C054				0.001	0.07					0.001	0.028													C056				0						0														D36
C055				0.034	0.366	0.434				0.042	0.203	0.15												C057					0.01563						0.00289													D29
C056				0						0.02														C060					0.00545						0.00199													D32
C057					0.09054						0.095													C067				0.0006	0.01208	0.01768				0	0	0.002												I01
C060					0.05421						0.13													C068				0	0.00949	0.01816				0.00244	0	0.00301												I02
C067				0	0.188	0.164				0	0.206	0.101																																				I03
C068				0.027	0.10242	0.1				0.018	0.055	0.015																																				I04
																																																I05
																																																I06
																																																I07
																																																I08
																																																I09
																																																I10
																																																I12
																																																I13
																																																I14
																																																I15
																																																I18
																																																I19
																																																I21
																																																I22
																																																I23
																																																I24
																																																I25
																																																I26
																																																I27
																																																I28
																																																I29
																																																I30
[truncated: 92 more columns]
