# Supplementary material for: Robust and prototypical immune responses toward COVID-19 vaccine in First Nations peoples are impacted by comorbidities
Source: Nat Immunol. 2023 May 29;24(6):966–78. doi: 10.1038/s41590-023-01508-y (PMC10232372; doi:10.1038/s41590-023-01508-y)
Supplement: Source Data Fig. 5 — Source data. [file 41590_2023_1508_MOESM8_ESM.xlsx]

## Sheet: Figure 5
Fig. 5a	Number of donors with HLA of interest			Fig. 5d	% tetramer+ CD4+ and CD8+ T cells																			Fig. 5e	V1 % tetramer+ CD4+ and CD8+ T cells				Fig. 5f	% tetramer+ CD4+ and CD8+ T cells over time									Fig. 5h	Phenotypes of tetramer+ CD4+ and CD8+ T cells
	First Nations	Non-Indigenous				First Nations				Non-Indigenous						First Nations				Non-Indigenous					Participants	First Nations	Non-Indigenous				First Nations				Non-Indigenous							First Nations				Non-Indigenous
DPB1*04:01	13	11			Participants	V1	V3	V4	V5	V1	V3	V4			Participants	V1	V3	V4	V5	V1	V3	V4		DPB1*04:01	C013	0				Participants	V1	V3	V4	V5	V1	V3	V4				Participants	V1	V3	V4	V5	V1	V3	V4
A*01:01	4	5		DPB1*04:01	C013	0	7.62e-06	1.99e-06	1.74e-05					A*01:01	C020		0.000149	6.62e-05	0.000142						C018	1.96e-06			DPB1*04:01	C013	0	7.62e-06	1.99e-06	1.74e-05					TCM-like	DPB1*04:01	C013				95.8
A*02:01	6	7			C018	1.96e-06	5.04e-05	2.95e-05	1.76e-05						C023	1.51e-05	0.000189	6.3e-05	0.00034						C023	2.23e-06				C018	1.96e-06	5.04e-05	2.95e-05	1.76e-05							C018		78	92.5	91.9
A*03:01	2	5			C020		0.000138	9.56e-05	0.000103						C028	7.97e-06	1.02e-05	8.34e-06	0.000326						C044	0				C020		0.000138	9.56e-05	0.000103							C020		85.2	79.5	81.1
A*24:02	6	4			C023	2.23e-06	5.49e-05	1.67e-05	0.000116						C038		1.01e-05	3.66e-05							C046	1.72e-06				C023	2.23e-06	5.49e-05	1.67e-05	0.000116							C023		92.1	85.6	95.8
					C037		1.28e-05	1.02e-05							C006					2.5e-05	8.94e-06	0			C049	1.26e-06				C037		1.28e-05	1.02e-05								C037		90	100
					C038		5.13e-06	4.45e-06							C008					1.33e-05	0.000204	8.51e-05			C065	3.66e-07				C038		5.13e-06	4.45e-06								C038		100	100
					C042		0.000117		1.46e-05						C014					2.37e-05	6.05e-05	2.11e-05			C006		1.11e-06			C042		0.000117		1.46e-05							C042		95		94.4
					C044	0	2.58e-06								C021					1.04e-05	9.35e-05	7.68e-05			C007		1.85e-06			C044	0	2.58e-06									C046		80		92.1
					C046	1.72e-06	8.1e-06	1.36e-06	1.34e-05						C045					4.04e-05	0.000106	2.41e-05			C008		1.32e-05			C046	1.72e-06	8.1e-06	1.36e-06	1.34e-05							C049		97.6	97
					C049	1.26e-06	4.35e-05	1.95e-05						A*02:01	C018	5.36e-06	7.51e-06	9.5e-06	2.41e-06						C009		0			C049	1.26e-06	4.35e-05	1.95e-05								C065		87.5	85.7
					C065	3.66e-07	6.67e-06	3.53e-06							C028	3.98e-06	2.04e-05	1.74e-05	0.000566						C010		6.42e-07			C065	3.66e-07	6.67e-06	3.53e-06								C087		92.3
					C087		2.98e-05								C046	6.41e-06	2.9e-05	8e-06	9.59e-05						C012		1.79e-06			C006					1.11e-06	9.31e-06	2.43e-07				C088		95.1
					C088		7.28e-06								C050	5.64e-06	4.14e-06								C014		7.8e-07			C007					1.85e-06	0.00045	2.23e-05				C006						91.7
					C006					1.11e-06	9.31e-06	2.43e-07			C088		3.68e-06								C021		0			C008					1.32e-05	5.79e-05	3.57e-05				C007						79.4	76.7
					C007					1.85e-06	0.00045	2.23e-05			C097	1.12e-06	1.26e-05								C024		1.34e-07			C009					0	0.000203	2.19e-05				C008					93.8	89.3	91.1
					C008					1.32e-05	5.79e-05	3.57e-05			C006					0	0	1.7e-06			C032		3.99e-07			C010					6.42e-07	0.0003	1.48e-05				C009						89	84.6
					C009					0	0.000203	2.19e-05			C007					1.14e-06	0.00143	4.44e-05			C045		1.03e-06			C012					1.79e-06	1.42e-05	3.88e-05				C010						91.7	96.2
					C010					6.42e-07	0.0003	1.48e-05			C009					0	8.5e-05	1.07e-05		A*01:01	C023	1.51e-05				C014					7.8e-07	4.93e-05	1.1e-05				C012							90.3
					C012					1.79e-06	1.42e-05	3.88e-05			C024					0	0.000231	3.3e-05			C028	7.97e-06				C021					0	2.45e-05	1.89e-05				C014						90.3	92.3
					C014					7.8e-07	4.93e-05	1.1e-05			C032					0	4.21e-05	6.17e-06			C006		2.5e-05			C024					1.34e-07	5.96e-06	1.86e-06				C021						94.1	78.9
					C021					0	2.45e-05	1.89e-05			C045					4.54e-07	0.000137	8.55e-06			C008		1.33e-05			C032					3.99e-07	7.27e-05	1.58e-05				C024						90	90
					C024					1.34e-07	5.96e-06	1.86e-06			C068					0	5.07e-05	4.41e-05			C014		2.37e-05			C045					1.03e-06	0.000139	1.08e-05				C032						91.1	85.2
					C032					3.99e-07	7.27e-05	1.58e-05		A*03:01	C025			0.000199							C021		1.04e-05		A*01:01	C020		0.000149	6.62e-05	0.000142							C045						91.5	100
					C045					1.03e-06	0.000139	1.08e-05			C042		0.000691		0.000111						C045		4.04e-05			C023	1.51e-05	0.000189	6.3e-05	0.00034					TSCM	DPB1*04:01	C013				0
															C009					5.85e-06	0.000518	6.54e-05		A*02:01	C018	5.36e-06				C028	7.97e-06	1.02e-05	8.34e-06	0.000326							C018		1.69	1.08	0
															C010					9.96e-05	0.0251	0.001			C028	3.98e-06				C038		1.01e-05	3.66e-05								C020		0.22	6.06	6.82
															C012					8.8e-05	6.85e-05	0.000169			C046	6.41e-06				C006					2.5e-05	8.94e-06	0				C023		4.72	4.44	1.4
															C014					0.000507	0.000555	0.00024			C050	5.64e-06				C008					1.33e-05	0.000204	8.51e-05				C037		3.33	0
															C068					4.65e-05	0.000124	0.000107			C097	1.12e-06				C014					2.37e-05	6.05e-05	2.11e-05				C038		0	0
														A*24:02	C013	2.07e-06	7.13e-06	9.69e-07	1.57e-05						C006		0			C021					1.04e-05	9.35e-05	7.68e-05				C042		1.08		5.56
															C018	1.43e-05	8.45e-06	1.46e-06	1.21e-06						C007		1.14e-06			C045					4.04e-05	0.000106	2.41e-05				C046		10		5.26
															C025	0	0	3.09e-06							C009		0		A*02:01	C018	5.36e-06	7.51e-06	9.5e-06	2.41e-06							C049		1.19	3.03
															C044	9.84e-07	0								C024		0			C028	3.98e-06	2.04e-05	1.74e-05	0.000566							C065		12.5	14.3
															C087		7.68e-05								C032		0			C046	6.41e-06	2.9e-05	8e-06	9.59e-05							C087		3.85
															C097	5.61e-07	1.54e-05								C045		4.54e-07			C050	5.64e-06	4.14e-06									C088		0
															C008					1.81e-06	3.83e-05	2.3e-05			C068		0			C097	1.12e-06	1.26e-05									C006						0
															C010					2.52e-06	5.39e-05	9.48e-07		A*03:01	C009		5.85e-06			C006					0	0	1.7e-06				C007						5.93	5
															C032					0	1.15e-05	2.06e-06			C010		9.96e-05			C007					1.14e-06	0.00143	4.44e-05				C008					0	3.57	4.14
															C055					9.49e-07	0.000315	4.21e-05			C012		8.8e-05			C009					0	8.5e-05	1.07e-05				C009						4.83	11.5
																									C014		0.000507			C024					0	0.000231	3.3e-05				C010						3.04	0
																									C068		4.65e-05			C032					0	4.21e-05	6.17e-06				C012							4.42
																								A*24:02	C013	2.07e-06				C045					4.54e-07	0.000137	8.55e-06				C014						5.65	7.69
																									C018	1.43e-05				C068					0	5.07e-05	4.41e-05				C021						4.71	15.8
																									C025	0			A*03:01	C042		0.000691		0.000111							C024						0	0
																									C044	9.84e-07				C009					5.85e-06	0.000518	6.54e-05				C032						3.87	6.56
																									C097	5.61e-07				C010					9.96e-05	0.0251	0.001				C045						3.41	0
																									C008		1.81e-06			C012					8.8e-05	6.85e-05	0.000169		TNaive	DPB1*04:01	C013				0
																									C010		2.52e-06			C014					0.000507	0.000555	0.00024				C018		2.54	3.23	2.7
																									C032		0			C068					4.65e-05	0.000124	0.000107				C020		0	0	0.26
																									C055		9.49e-07		A*24:02	C013	2.07e-06	7.13e-06	9.69e-07	1.57e-05							C023		2.36	7.78	0.84
																														C018	1.43e-05	8.45e-06	1.46e-06	1.21e-06							C037		0	0
																														C025	0	0	3.09e-06								C038		0	0
																														C044	9.84e-07	0									C042		0.36		0
																														C097	5.61e-07	1.54e-05									C046		5		2.63
																														C008					1.81e-06	3.83e-05	2.3e-05				C049		0	0
																														C010					2.52e-06	5.39e-05	9.48e-07				C065		0	0
																														C032					0	1.15e-05	2.06e-06				C087		3.85
																														C055					9.49e-07	0.000315	4.21e-05				C088		2.44
																																									C006						0
																																									C007						0.5	3.33
																																									C008					4.17	2.38	3.55
																																									C009						0.5	1.92
																																									C010						2.28	3.77
																																									C012							3.54
																																									C014						1.61	0
																																									C021						0	3.51
																																									C024						10	10
																																									C032						2.32	6.56
																																									C045						1.14	0
																																							TEMRA	DPB1*04:01	C013				0
																																									C018		0.85	1.08	0
																																									C020		0.22	0.38	0.79
																																									C023		0	0	0.28
																																									C037		0	0
																																									C038		0	0
																																									C042		0		0
																																									C046		0		0
																																									C049		0	0
																																									C065		0	0
																																									C087		0
																																									C088		0
																																									C006						0
																																									C007						5.93	10
																																									C008					0	0.6	0
																																									C009						0.67	0
																																									C010						0.83	0
																																									C012							0
																																									C014						0	0
																																									C021						0	0
																																									C024						0	0
																																									C032						0.58	0
																																									C045						0.57	0
																																							TEM-like	DPB1*04:01	C013				4.17
																																									C018		16.9	2.15	5.41
																																									C020		14.3	14	11
																																									C023		0.79	2.22	1.68
																																									C037		6.67	0
																																									C038		0	0
																																									C042		3.6		0
																																									C046		5		0
																																									C049		1.19	0
																																									C065		0	0
																																									C087		0
																																									C088		2.44
																																									C006						8.33
																																									C007						8.2	5
																																									C008					2.08	4.17	1.18
																																									C009						4.99	1.92
																																									C010						2.28	0
																																									C012							1.77
																																									C014						2.42	0
																																									C021						1.18	1.75
																																									C024						0	0
																																									C032						2.13	1.64
																																									C045						3.41	0

[truncated: 6 more columns]
