# Supplementary material for: Robust and prototypical immune responses toward COVID-19 vaccine in First Nations peoples are impacted by comorbidities
Source: Nat Immunol. 2023 May 29;24(6):966–78. doi: 10.1038/s41590-023-01508-y (PMC10232372; doi:10.1038/s41590-023-01508-y)
Supplement: Source Data Fig. 7 — Source data. [file 41590_2023_1508_MOESM9_ESM.xlsx]

## Sheet: Figure 7
Fig. 7a-d	Correlation matrixes and volcano plot of clinical features, serological and cellular immune responses
Participants	Ethnicity	Comorbidities	Age	Weight	Height	BMI	V1 IL-1β	V1 IFN-α2	V1 IFN-γ	V1 TNF	V1 MCP-1	V1 IL-6	V1 IL-8	V1 IL-10	V1 IL-12p70	V1 IL-17A	V1 IL-18	V1 IL-23	V1 IL-33	V1 Bulk IgG G2S1f	V1 Bulk IgG G0	V1 Bulk IgG G0f	V1 Bulk IgG G1	V1 Bulk IgG G1f	V1 Bulk IgG G1f*	V1 Bulk IgG G2	V1 Bulk IgG G2f	V1 Bulk IgG Total fucosylated	V1 Bulk IgG Total G0	V1 Bulk IgG Total G1	V1 Bulk IgG Total G2	V3 Ancestral RBD IgG	V3 Delta RBD IgG	V3 Omicron RBD IgG	V3 Ancestral RBD IgG Avidity	V3 Ancestral MN	V3 Delta MN	V3 CD134+CD137+ CD4+ T cells	V3 CD69+CD137+ CD8+ T cells	V3 CD134+CD137+ Tfh cells	V3 IFN-g+TNF+ CD4+ T cells	V3 IFN-g+TNF+ CD8+ T cells	V3 Spike-specific IgD- B cells
C001	non_Indigenous	non_Indigenous_No	45	56	165	20.6	162.08	43.43	123.753	48.31	110.85	93.59	829.47	165.69	100.38	38.54	351.04	324.75	2328.8	11.1685	0.445886	18.8074	6.35829	26.4612	12.1817	4.15759	20.4195	89.0382	19.2533	45.0012	35.7455	3.54	3.454	2.584	67.79	16.7332	10	0.0006	0	0.0013	5.25e-05	5e-05
C002	non_Indigenous	non_Indigenous_No	62	61	170	21.2	98.77	23.46	69.23	44.5	176.24	26.02	976.4	128.02	69.59	31.813	294.93	253.37	1375.8	10.1866	1.47333	22.0863	9.37903	22.4958	16.5252	3.98972	13.8649	85.1586	23.5596	48.4	28.0412	3.677	3.795	2.705	78.74	37.4166	22.3607
C003	non_Indigenous	non_Indigenous_No	43	94	178	29.7	131.95	37.12	111.949	150.95	143.47	80.77	2433.92	139.22	80.8	36.524	285.55	275.86	1806.4	14.977	0.560314	15.5448	5.94336	23.5802	12.5694	4.56757	22.2574	88.9288	16.1051	42.0929	41.802	3.802	3.642	2.382	63.78	67.5278	16.7332	0.0016	0.00052	0.0015	7.39e-05	0.00016
C004	non_Indigenous	non_Indigenous_No	48		152		44.79	11.96	47.763	27.21		12.26	357.09	65.55	44.88	13.049	283.39	184.6	901.9	14.8295	0.358493	13.634	5.71489	25.228	14.5302	4.36791	21.3371	89.5587	13.9925	45.4731	40.5344	4.787	4.443	2.517	81.68	89.8888	35.3553
C005	non_Indigenous	non_Indigenous_No	42	61	168	21.96	96.53	25.89	104.373	126.98	237.17	48.78	731.5	136.42	78.63	30.466	389.71	234.85	1528.4	15.6306	0	9.93465	4.97396	19.1998	16.4832	5.21976	28.5579	89.8063	9.93465	40.657	49.4083	4.09	3.995	2.768	83.93	113.137	14.1421	0.00108	0.0015	0.00289	0.0001044	8e-05
C006	non_Indigenous	non_Indigenous_No	59	70	165	25.7	44.79	19.57	34.725	27.21	245.42	20.17	449.52	33.19	26.1	6.36	208.27	62	669.6	9.89881	0.934804	25.5081	8.59499	25.4846	11.109	3.06778	15.402	87.4024	26.4429	45.1885	28.3686	3.915	4.047	2.398	64.77	25.2982	10	7e-07	4.1e-06	0	3e-05	0	0
C007	non_Indigenous	non_Indigenous_No	43	70.2	174	23.2	58.21	20.54	62.594	99.12	209.41	32.22	465.48	87.51	51.99	18.476	292.04	164.8	1087.5	11.2686	0.50552	20.9994	7.98567	22.4801	11.2222	3.86113	21.6773	87.6477	21.5049	41.688	36.8071	4.469	4.526	2.667	81.06	90.1554	17.8885	0.00378	0.00162	0.00553	0.0002463	9.85e-05	0.0071
C008	non_Indigenous	non_Indigenous_No	59		185		105.47	29.31	75.888	222.8	137.38	55.71	587.04	150.39	77.91	33.833	180.88	294.37	1781.3	9.30816	1.14945	20.3589	7.10538	25.145	15.0646	3.69127	18.1779	88.0546	21.5084	47.315	31.1773	4.304	4.626	2.974	84.96	63.2456	23.6643	0.00085	0.00044	0.0005	1.44e-05	0	0.0024
C009	non_Indigenous	non_Indigenous_No	44	97	178	30.6	114.36	28.58	92.614	67.63	290.54	53.97	3621.19	115.42	69.95	31.813	214.05	226.91	1375.8	14.064	1.50997	13.2166	7.10001	21.2024	12.1984	8.62742	22.0812	82.7626	14.7266	40.5008	44.7726	4.563	4.71	2.68	80.6	538.442	71.5542	0.0012731	0.00191	0.0015	9.14e-05	4.12e-05	0.0048
C010	non_Indigenous	non_Indigenous_No	43	70	178	22	68.36	18.85	51.867	27.21	134.03	33.01	520.55	77.84	62.03	15.73	232.83	163.48	1036.7	12.1409	0.313243	11.8835	5.8441	22.1426	18.1803	4.86137	24.6334	88.9807	12.1967	46.167	41.6357	4.557	4.589	2.801	81.59	106.832	33.4664	0.00243	0.00484	0.00559	9.48e-05	0.002273	0.0026
C011	non_Indigenous	non_Indigenous_No	59	60	162	22.86	118.78	30.78	90.937	226.78	210.38	52.23	750.46	151.78	86.6	37.868	410.41	290.4	1730.9	10.1629	0.905135	23.9981	7.82902	22.6695	15.1157	3.34712	15.9734	87.9196	24.9033	45.6142	29.4835	4.024	4.075	1.892	60.8	32	10	0.00089	0	0.0008	2.53e-05	4e-05
C012	non_Indigenous	non_Indigenous_No	27	52	153	22.21	227.77	92.69	169.392	525.5	320	126.88	1265.15	221.88	115.99	53.805	510.36	462.86	2653.4	15.5879	0.68552	12.7517	6.12773	23.5911	11.7725	5.30101	24.1825	87.8857	13.4372	41.4914	45.0714	4.82	4.778	3.192	100	160.169	63.2456	0.0001235	0	0	0.00018	0	0
C013	Indigenous	Indigenous_No	48	69.2	156	28.4	55.96	12.42	71.724	119.01	334.31	24.52	2008.28	64.2	49.86	19.129	182.32	129.3	918.7	13.2423	0.252186	13.6926	5.36479	21.9556	16.0186	4.87408	24.5998	89.5089	13.9448	43.339	42.7162	4.343	4.334	2.983	91.36	127	39.95	0.00029	0.0002	0.00061	3.13e-05	0.00016	0
C014	non_Indigenous	non_Indigenous_No	45	55	160	21.48	118.78	27.36	96.81	27.21	72.54	45.37	822.6	132.92	87.32	33.496	314.38	282.47	1655.1	10.5049	0.643221	16.7515	7.2685	21.654	16.0826	4.64762	22.4477	87.4407	17.3947	45.0052	37.6001	3.94	3.766	2.209	56.61	17.8885	10	0.0011	0.0047	0.0018	0.00016	3e-05	0.0039
C015	non_Indigenous	non_Indigenous_No	30	72	170	24.91	53.71	12.89	56.808	27.21	194.31	35.42	1676.98	50.89	34.35	10.312	240.06	111	834.9	16.0042	0	11.7484	4.86046	20.3412	15.0556	3.91895	28.0725	91.222	11.7484	40.2573	47.9956	4.324	4.295	2.824	92.42	213.663	53.3854	0.00109	0.00052	0.00161	0.0001168	2.4e-06
C016	non_Indigenous	non_Indigenous_No	56	66	168	23.38	70.62	15.25	56.808	27.21	238.1	21.6	1541.13	81.28	47.01	18.476	231.39	192.53	935.5	11.6563	0.81242	16.0339	6.83004	26.834	15.217	3.59824	19.0181	88.7593	16.8463	48.881	34.2727	4.232	4.395	2.896	84.58	57	14.1421	0.00352	0.00282	0.0101	0.0003558	1e-05
C017	non_Indigenous	non_Indigenous_No	57	66	164	24.53	117.68	28.82	99.329	27.21		37.05	2493.92	91.68	55.57	21.434	401.14	197.81	1308	10.0425	4.10973	22.5198	14.5048	18.5141	13.782	5.03006	11.4953	76.3536	26.6295	46.8009	26.5678	3.99	3.915	2.431	74.46	67.5278	14.1421	0.00268	0.00138	0.0032044	0.0001706	0
C018	Indigenous	Indigenous_No	21				98.77	25.89	78.39	27.21	117.37	47.07	892.79	122.42	75.73	26.434	337.4	259.99	1384.3	10.0521	0.563976	22.099	5.1264	25.7477	12.6714	3.35132	20.3881	90.9583	22.663	43.5455	33.7916	4.348	4.081	2.646	90.91	127.122	31.6228	0.0026	0.0011	0.00755	0.0002188	6.88e-05	0.0049
C019	non_Indigenous	non_Indigenous_No	36	62	167	22.2	107.7	28.09	77.556	162.95	109.95	57.46	1373.61	154.57	93.85	35.011	212.61	314.19	1789.7	13.1118	0	14.8409	5.12293	23.7193	16.0962	4.39346	22.7155	90.4836	14.8409	44.9384	40.2207	4.233	4.209	2.469	82.49	80.399	14.1421	0.00243	0.00537	0.00896	0.0002891	1e-07
C020	Indigenous	Indigenous_No	62	99	165	36.4	98.77	29.07	60.112	33.21	296.12	52.23	1491.68	90.29	46.3	13.517	214.05	125.37	1070.5	7.59773	2.19202	28.2725	10.5649	23.2369	14.5925	3.38663	10.1569	83.8564	30.4645	48.3943	21.1412	4.286	4.294	3.174	92.27	142.548	42.7083	0.00253	0.0029	0.0015	0.0006195	0	0.0029
C021	non_Indigenous	non_Indigenous_No	43	90	180	27.7	76.26	22.97	67.569	162.95	104.8	50.5	1115.99	115.42	55.57	20.443	280.5	155.58	1155.2	9.14369	2.67586	18.5335	11.2112	23.114	13.3776	6.51115	15.4347	79.6035	21.2093	47.7028	31.0896	4.185	4.133	3.06	91.07	75.8749	29.9333	0.00205	0.0022	0.00181	0.00017	1.34e-05	0.0042
C022	Indigenous	Indigenous_No	23	63	173	21.04	112.14	23.94	95.97	146.96	17.8	42	861.32	120.32	71.04	27.273	366.81	229.56	1392.8	13.1642	0.691513	16.2461	7.72639	21.181	13.8168	4.12513	23.0474	87.4555	16.9376	42.7241	40.3368	4.282	3.937	3.158	95.36	160	80.399	0.00075	0.001	0.00101	2.55e-05	0
C023	Indigenous	Indigenous_No	31	85	175	27.75	67.23	14.3	59.285	27.21	397.45	20.17	1165.15	80.59	49.86	18.476	206.11	187.24	1053.6	12.0033	1.61177	12.2371	8.8275	25.849	11.263	6.91474	21.2936	82.646	13.8489	45.9394	40.2117	4.325	4.057	2.356	88.058	106.832	26.4575	0.0009	0.00111	0.00176	0.00022	0.0001405	0.0028
C024	non_Indigenous	non_Indigenous_No	41	70	165	25.71	66.1	19.09	53.512	27.21	161.2	24.52	794.91	79.22	53.42	18.15	205.39	200.46	1019.8	12.4358	0.438723	13.6812	6.63569	23.0419	14.7162	4.68736	24.3631	88.2382	14.1199	44.3938	41.4863	4.152	4.044	2.571	79.156	53.3854	15.8114	0.00103	0.0044	0.0026116	0.00014	0	0.0018
C025	Indigenous	Indigenous_No	44	94	164	34	102.12	27.36	74.222	59.86	146.2	37.86	1746.67	129.42	65.63	27.776	208.27	240.14	1375.8	12.6563	0.584189	20.7954	6.25566	22.8422	14.3306	3.37776	19.1588	89.7833	21.3796	43.4285	35.1928	4.217	4.004	2.385	68.172	57	15.8114	0.00107	0.0017	0.0035	0.00028	0	0.0379
C026	Indigenous	Indigenous_Yes	50	103.9	177	33.19	126.48	20.06	74.222	27.21	404.28	502.29	15102.3	90.29	62.75	19.785	1432.33	181.96	1138.3	4.64308	2.71608	44.5799	13.5476	13.8558	11.0374	2.47433	7.14582	81.262	47.2959	38.4408	14.2632	3.403	3.296	2.342	53.436	10	10
C027	non_Indigenous	non_Indigenous_No	40	63	174	20.8	87.54	29.8	69.23	63.73	290.11	47.07	515.36	76.46	44.88	16.854	163.64	129.3	1240.1	13.362	0.440294	15.5045	5.66141	24.1106	12.7753	4.68209	23.4627	89.2151	15.9448	42.5473	41.5068	4.479	4.318	2.49	81.872	56.5685	32	0.00271	0.00414	0.00675	0.0001985	0.0003126
C028	Indigenous	Indigenous_No	50	102.5	163	38.57	42.58	12.19	33.106	93.18	165.92	16.07	261.5	31.99	22.73	5.327	356.78	59.46	768.4	8.55979	1.2411	22.2305	8.759	24.9275	15.3785	3.40009	15.5035	86.5998	23.4716	49.065	27.4634	4.509	4.351	2.503	84.436	213.663	25.2982	3e-05	0.00011	0.00072	3.32e-05	0	0
C029	non_Indigenous	non_Indigenous_No	48	64	167	22.94	114.36	29.8	57.634	166.94	77.97	50.5	717.19	151.78	86.6	33.16	175.13	319.47	1747.7	10.8237	0.910924	18.5074	7.63551	20.553	17.6186	3.70389	20.248	87.7507	19.4183	45.807	34.7756	3.787	3.738	2.09	66.335	14.1421	10	0.0002381	0.0001	0.00031	2.4e-06	2.94e-05
C030	non_Indigenous	non_Indigenous_No	48	76	173	25.4																										3.772	3.703	2.44	64.753	26.4575	23.6643	0.00036	0.00038	0.00034	4e-07	1.58e-05
C031	non_Indigenous	non_Indigenous_No	39	63	172	21.29	60.46	16.2	49.403	71.53	186.36	20.17	1296.5	58.83	37.84	13.205	237.17	150.31	735.3	13.0278	0.329589	9.58876	5.73516	22.7967	13.5887	4.33343	30.5991	89.601	9.91835	42.1205	47.9603	5.042	4.879	2.92	96.053	142.836	50.5964	0.00426	0.0057	0.00833	0.00055	0.0003297
C032	non_Indigenous	non_Indigenous_No	30	72	173	24.05	69.49	19.57	60.939	44.5	214.68	18.77	980.74	60.17	44.88	25.764	175.13	116.22	1036.7	13.3931	0.595418	17.2445	6.48478	23.366	14.6955	2.84142	21.3778	90.0769	17.8399	44.5463	37.6123	4.293	4.239	2.468	80.042	63.2456	10	0.00028	0	0.00073	0.0004087	8.22e-05	0.0026
C033	Indigenous	Indigenous_No	44	90	180	27.77																										3.658	3.611	2.869	88.622	64	28.2843	0.0008	0.00066	0.0039	0.00021	0.000109
C034	non_Indigenous	non_Indigenous_No	64	86	174	28.4																										4.464	4.55	2.934	89.356	89.8888	32
C035	Indigenous	Indigenous_Yes	58	66.5	171	22.74																										4.001		3.033	89.792	100.797	25.2982	0.0014527	0.0015	0.00339	9.54e-05	0
C036	Indigenous	Indigenous_Yes	71	48	165	17.63																										3.898	3.992	2.762	75.96	50	14.1421
C037	Indigenous	Indigenous_Yes	50	94.6	177	30.19																										3.472	3.351	2.07	41.849	15.8114	10	0.0013	0.0004	0.00112	5e-05	5.18e-05	0.0007
C038	Indigenous	Indigenous_Yes	79	81.3	160	31.75																										3.112	2.8	2.137	29.013	10	10	0.00084	0	0	3.58e-05	0.0001113	0.0018
C041	non_Indigenous	non_Indigenous_No	41	60	160	23.43	112.14	35.17	95.97	182.93	140.16	52.23	654.21	119.62	69.95	27.105	203.22	237.49	1477.6	12.431	0.348288	16.7099	5.54149	23.2267	14.2798	3.81103	23.6512	90.2986	17.0582	43.048	39.8933	4.431	4.182	2.78	92.489	57	25.2982	0.00161	0.0018	0.0026	0.00018	0.00017
C042	Indigenous	Indigenous_Yes	63	89	164	33.09																										4.28	4.312	3.439	83.355			0.0014	0.00325	0.00166	0.0004621	0.00043	0.0051
C043	non_Indigenous	non_Indigenous_No	46	70	173	23.38	131.95	58.77	100.17	260.51	80.64	115.76	1638.13	137.12	76.1	20.114	205.39	192.53	1764.5	14.1047	1.21147	17.3488	7.47574	20.7508	14.5932	4.9888	19.5265	86.324	18.5603	42.8197	38.62	4.605	4.704	2.852	90.13	113.256	37.4166	0.001	0.0006	0.00133	8.46e-05	0.00022
C044	Indigenous	Indigenous_Yes	51	114.9	159	45.48	15.45	2.84	34.725	27.21	146.74	64.54	847.72	39.35	20.73	3.657	1902.11	64.54	326.2	6.37368	2.90533	37.5754	12.1585	20.5621	10.1286	2.46342	7.83326	82.4731	40.4808	42.8492	16.6704	3.691	3.558	2.942	86.662	80.2558	47.7493	0.00224	0.00078	0.00083	0.00036	0.0002237	0.0041
C045	non_Indigenous	non_Indigenous_No	48	82	180	25.3	48.13	22	65.909	27.21	159.35	24.52	422.68	88.9	42.06	19.457	183.04	179.32	1019.8	8.92572	0.78577	22.0571	7.66771	25.0938	14.3683	2.88272	18.2181	88.663	22.8428	47.1298	30.0266	3.882	3.735	2.852	67.601	60.3987	23.6643						0.001
C046	Indigenous	Indigenous_No	47	104	172	35.15	21.3	8.32	49.403	27.21	72.54	8.81	204.16	38.1	21.07	5.58	116.72	67.09	477.4	12.5661	0.293692	11.6411	6.18005	24.8432	13.4941	5.55038	25.4313	87.9759	11.9348	44.5174	43.5478	4.088	4.197	2.325	71.9	47.7493	10	0.00292	0.00235	0.00254	5.78e-05	8e-05	0.0019
C048	non_Indigenous	non_Indigenous_No	23	114	180	35.18																										3.877	3.937	2.8	68.754	25	10	0.00063	0.00105	0.00194	5e-05	2.37e-05
C049	Indigenous	Indigenous_Yes	56	83	161	30.1	27.47	17.16	28.264	27.21	109.04	7.75	129.51	45.06	27.8	4.349	399.71	48.61	269.2	5.97563	3.20111	35.7782	11.8087	21.5344	10.0991	2.65589	8.94642	82.3338	38.9793	43.4422	17.5779	4.155	4.241	2.972	95.346	254	71.5542	0	6e-05	0	0.0001992	0	0.0033
C050	Indigenous	Indigenous_Yes	50	75	162	30.4	40.38	7.44	37.97	50.22	463.12	52.23	2541.5	34.41	25.09	7.858	489.19	77.33	524.6	5.1224	2.79257	35.9484	13.0285	20.6728	10.5519	3.00702	8.87532	81.1708	38.741	44.2532	17.0047	3.415	3.539	2.732	87.825	50.5964	26.4575	0.00164	8e-05	0.00138	6e-07	0	0.0044
C051	non_Indigenous	non_Indigenous_No	60	60	173	20.04																										3.551	3.652	2.593	49.674	14.1421	10	0.004816	0.0037	0.0027617	3.01e-05	0.00014
C052	non_Indigenous	non_Indigenous_No	28	59	172	19.94																										4.745	4.898	2.84	95.849	239.591	60.3987	0.0010865	0.00097	0.0025	9.64e-05	2.08e-05
C053	non_Indigenous	non_Indigenous_No	45	75	179	23.4	64.97	17.64	55.984	33.21	144.84	20.88	614.63	60.17	39.24	15.251	183.76	131.92	969.2	11.6309	0.836863	14.7634	7.32573	23.3953	15.8482	4.16396	22.0357	87.6734	15.6002	46.5692	37.8305	4.122	4.145	2.937	83.495	60.3987	29.9333	0	0	0.00021	0.0001257	8.12e-05
C054	non_Indigenous	non_Indigenous_No	39				66.1	15.25	74.222	111.04	281.45	42	1365.98	100.04	63.47	27.776	415.4	232.2	1358.9	14.2446	0.992625	11.8821	5.85216	23.1365	14.4889	4.68018	24.7213	88.4735	12.8747	43.4776	43.6461	3.919	4.096	2.577	83.873	35.7771	32	0.0007	0.00028	0.00137	0.0001876	5.12e-05
C055	non_Indigenous	non_Indigenous_No	49	75	174	24.8	62.71	13.59	39.597	27.21	228.36	23.05	1070.2	109.82	45.95	17.177	260.28	152.95	785	10.7085	0.85002	18.933	6.67819	21.2378	16.6053	4.34412	20.6444	88.1289	19.783	44.5212	35.697	4.126	4.036	2.256	75.374	80.399	28	0.00366	0.00203	0.00535	0.0002599	0.0002302	0.0054
C056	non_Indigenous	non_Indigenous_No	59	72	170	24.91	58.21	21.51	57.634	65.68	89.14	20.17	609.64	86.82	54.85	20.773	188.08	211.03	1087.5	8.80945	1.21115	16.7749	10.0771	26.3009	13.0567	6.51253	17.2572	82.1992	17.9861	49.4347	32.5792	4.435	4.743	3.209	97.332	268.924	80.399
C057	non_Indigenous	non_Indigenous_No	30	41	157	16.63																										3.908	4.099	2.538	80.452	60.3987	28.2843	0.0009054	0.00095	0.00129	0.0001563	2.89e-05
C060	non_Indigenous	non_Indigenous_No	29	69	170	23.87	44.79	16.92	65.909	123	109.04	27.54	1350.66	45.7	28.49	12.124	122.36	103.19	868.4	13.4787	0.500875	15.1508	5.49465	20.5743	16.6384	4.15212	24.0083	89.8505	15.6517	42.7073	41.6391	4.511	4.598	2.619	91.463	160.169	71.0634	0.0005421	0.0013	0.00086	5.45e-05	1.99e-05
C063	Indigenous	Indigenous_Yes	46	83.5	184	24.66	38.19	7.66	33.106	27.21		40.34	543.78	941.56	26.78	9.138	604.29	108.39	751.8	7.14927	3.0703	40.5491	7.46354	20.8049	9.63772	2.35077	8.97445	87.1154	43.6194	37.9062	18.4745	2.774			61.981
C064	Indigenous	Indigenous_Yes	47	96	178	30.29	25.39	3.38	34.725	40.71	106.63	42	250.08	30.8	16.16	8.85	720.72	73.48	400.5	5.56783	2.6618	45.8982	7.17385	19.3755	9.84781	2.08822	7.38717	88.0765	48.56	36.3971	15.0432	4.004	4.189	2.745	87.281	53.3854	29.9333	0.00173	0	0.0031	0	0
C065	Indigenous	Indigenous_Yes	52	56	168	19.84	36.01	17.16	37.97	27.21	615.57	24.52	2986.24	63.53	33.66	7.998	979.72	131.92	868.4	7.57548	8.90767	24.7696	17.2825	17.6733	9.72395	4.92664	9.14089	68.8832	33.6773	44.6797	21.643	3.359			42.701			0.0023	0.00056	0.001	0.00016	0	0
C067	non_Indigenous	non_Indigenous_No	49	88	179	27.46	43.69	15.25	64.25	27.21	116.79	23.05	368.13	54.84	37.84	16.21	189.52	100.59	918.7	11.8397	0	21.5977	6.29769	22.1654	14.8761	3.54637	19.2568	89.7357	21.5977	43.3392	34.6428	4.835	5.143	2.948	100	479.712	67.5278	0.00188	0.00206	0.0023	0.0001208	0
C068	non_Indigenous	non_Indigenous_No	29	59	168	20.9	146.04	86.29	101.01	182.93	367.19	130.58	997.99	142.71	88.05	32.486	365.38	242.79	1982	12.3888	1.56772	17.9579	6.02246	25.346	13.3319	3.94246	19.4428	88.4674	19.5256	44.7004	35.774	4.125	4.275	2.455	83.354	95.0789	26.4575	0.0010242	0.00055	0.0021	9.49e-05	0	0.0148
C071	Indigenous	Indigenous_Yes	58	85			63.84	34.19	64.25	222.8	276	59.22	3162.7	124.52	47.37	19.129	2625.34	179.32	1503
C072	Indigenous	Indigenous_Yes	57	75			60.46	15.73	52.69	27.21	335.95	29.08	1784.51	69.63	43.82	16.854	525.85	158.21	834.9
C073	Indigenous	Indigenous_No	22				101.01	26.38	98.489	27.21	173.17	85.34	2879.66	155.96	82.25	25.764	627.96	197.81	1486
C074	Indigenous	Indigenous_Yes	54				85.29	17.16	77.556	52.14	186.86	44.52	1995.22	91.68	54.5	22.428	473.63	163.48	1121.3	7.65194	2.67323	41.9961	9.54965	15.3524	11.5327	2.50885	8.73514	85.2683	44.6694	36.4347	18.8959	4.298	4.207	2.696	91.443	106.832	35.7771	0.00163	0.00127	0.00136	0.0001153	0.00075
C075	Indigenous	Indigenous_No	24	76	166	27.6	49.24	12.89	37.97	27.21		20.88	2050.49	58.83	39.24	11.513	156.48	145.05	751.8
C076	Indigenous	Indigenous_No	31	88	178	27.8	339.71	61.14	41.225	95.16	141.54	163.88	1422.81	258.04	129.41	55.439	737.25	451.07	2410.5
C077	Indigenous	Indigenous_No	62	92	182	27.8	80.78	15.25	67.569	138.96	217.06	31.43	470.78	86.12	58.08	17.5	273.28	200.46	1104.4	8.87195	0.680125	28.202	6.85199	23.6243	15.6515	2.48162	13.6359	89.9856	28.8821	46.1278	24.9895	3.937	4.153	2.362	72.783	63.2456	28	0.00365	0.0017252	0.00593	6.94e-05	0.0001937
C078	Indigenous	Indigenous_No	60																													3.034			75.708			0.00151	0	0.00176	2.73e-05	0
C079	Indigenous	Indigenous_No	34	60	167	21.5	189.29	43.43	141.489	27.21	268.96	124.1	1922.74	219.17	128.69	49.862	429.64	427.45	2451.2	8.80176	1.27247	28.6793	8.58128	22.005	13.1094	3.22751	14.3232	86.9187	29.9518	43.6957	26.3525	4.356	4.225	2.397	78.454	56.5685	37.4166	0.0042	0.0076	0.00512	0.00017	7e-05
C080	Indigenous	Indigenous_No	21	125	175	40.8	102.12	26.38	82.566	123	154.03	97.27	2368.76	66.91	45.59	19.129	228.5	147.68	1121.3	15.8255	0	19.1129	4.40852	20.6547	12.3552	2.57097	25.0742	93.0225	19.1129	37.4184	43.4707	4.602	4.701	2.864	93.377	106.832	45.2548	0.00128	0.00068	0.0020172	0.0001229	0.0001111
C081	Indigenous	Indigenous_Yes	55	90.8	178.4	29.72	19.31	6.58	42.041	27.21	184.85	14.76	198.41	35.63	20.4	7.441	287.72	58.19	461.9	7.4573	2.60268	30.3458	10.9198	19.4942	13.2645	3.45637	12.4593	83.0211	32.9485	43.6786	23.373	3.918	3.879	2.633	83.746	60.3987	17.8885	6e-05	0.0003	7e-05	0.00011	3.5e-06
C082	Indigenous	Indigenous_Yes	67	58			38.19	7.44	29.876	27.21	625.59	23.05	932.71	43.14	20.73	6.097	480.71	82.47	556.4	9.0192	0.764214	20.8879	8.35868	27.522	12.9346	2.87698	17.6364	88.0001	21.6521	48.8153	29.5326	3.012	3.198	2.244	63.542	14.1421	10	7.26e-05	3e-05	0.00014	0.00012	2.5e-06
C084	Indigenous	Indigenous_No	48				23.33	5.33	23.443	27.21	132.34	8.81	1598.91	26.13	19.41	4.114	734.49	72.2	446.4	9.71004	1.07788	21.8637	8.7079	24.9799	11.3977	3.42832	18.8346	86.7859	22.9416	45.0855	31.9729	3.491	3.501	2.421	74.749	53.3854	28
C087	Indigenous	Indigenous_No	21	71	179	22.2																										3.816	3.967	2.471	80.881	90.1554	22.3607	0.0002407	0.0003	0.001	0	3e-07	0.0019
C088	Indigenous	Indigenous_No	19	69	169	24.2																										4.346	4.519	3.369	93.883	570.193	89.8888	0.00031	0.00019	0.00057	5.17e-05	0	0.0019
C089	Indigenous	Indigenous_No	58	45	166	17.4																										3.27	3.39	2.102	72.656	40	10	6.68e-05	1e-05	0.0006	7.83e-05	0
C090	Indigenous	Indigenous_No	37	53	165	19.5																										3.47	3.734	2.157	71.714	37.4166	10	0.00054	0.0006	0.00061	0.0001607	0.0001391
C091	Indigenous	Indigenous_No	36	57	169	19.96																										3.065	3.118	1.944	48.889	14.1421	10	3e-05	6e-05	0.00031	0	0
C092	Indigenous	Indigenous_No	34	62	186	17.92																										3.997	4.198	2.539	85.566	113.256	31.6228	0.00147	0.00049	0.00207	0.0001705	2.47e-05
C093	Indigenous	Indigenous_No	31	64.1	164	23.8	92.04	25.41	86.749	27.21		42	1331.42	199.44	113.45	38.204	611.26	364.32	2031.9
C094	Indigenous	Indigenous_No	42	48	160	18.7																										3.732	3.96	3.009	88.707	63.2456	31.6228	0.00035	0	0.0008284	0.0001041	3.3e-05
C095	Indigenous	Indigenous_No	31	91.9	159	36																										4.097	4.275	2.935	84.657	301.791	106.832
C096	Indigenous	Indigenous_No	34	82.9	157	33.3																										4.023	4.272	2.921	92.892	268.924	80	0.0034	0.00507	0.00349	0.00031	2e-05
C097	Indigenous	Indigenous_Yes	49	94	168	32.35	81.91	12.89	62.594	91.2	576.92	33.81	5425.62	35.63	21.4	4.588	233.55	87.63	588.5	8.61582	0.716466	24.394	8.24335	22.3665	15.4957	2.5287	17.6394	88.5115	25.1105	46.1056	28.7839	3.919			84.973			0.00112	0.00022	0.00042	6.29e-05	0.00017	0.002
C098	Indigenous	Indigenous_No	30	73.6	164	27.36																										4.056	3.933	2.724	90.277	142.836	42.7083	0.00054	0	0.0010211	5.58e-05	0
C099	Indigenous	Indigenous_Yes	37	74.5	172	25.1																										3.402	3.418	2.484	76.058	28.2843	15.8114	0.00012	0.00015	6e-05	0	0.0001024
C100	Indigenous	Indigenous_No	52	57.4	161	22.14	47.01	12.66	44.49	115.02	742.02	62.76	2460.99	49.59	25.42	7.167	412.55	62	743.6
C101	Indigenous	Indigenous_Yes	19	44.1	173	14.73																										3.626			90.33			5e-05	0	9.25e-05	0.00017	0
C102	Indigenous	Indigenous_No	39	74	181	22.6																										3.943	3.992	2.603	91.175	100.797	45.2548	0.0002578	0.0012	0.00072	0.00055	0
C103	Indigenous	Indigenous_No	43	58	150	24.1	15.45	7.01	38.783	27.21		18.77	1237.47	65.55	17.45	3.007	283.39	54.4	400.5
C104	Indigenous	Indigenous_Yes	60	71			21.3	4.53	18.705	27.21	435.5	42	5577.23	54.84	4.2	6.626	139.36	48.61	105.6
C105	Indigenous	Indigenous_Unknown	32				1312.35	38.82	60.939	123	8673.16	20000	14662.8	118.22	42.06	11.818	248.73	111	751.8
C106	Indigenous	Indigenous_No	28	66		21	2149.42	53.05	51.046	150.95	5214.56	20000	11847.5	247.4	54.14	15.57	271.84	147.68	952.3	8.90382	1.72355	23.3088	8.301	21.9967	13.8413	4.24259	17.6829	85.7335	25.0323	44.139	30.8293	4.215			98.376			0.00274	0.00026	0.00252	0.0008192	0.00014
C107	Indigenous	Indigenous_No	20	88			78.52	11.49	21.84	35.08	660.54	330.39	8383.3	73.04	38.19	7.718	306.46	145.05	524.6
C108	Indigenous	Indigenous_No	24				31.7	10.57	22.641	27.21	160.67	14.76	1177.32	109.82	77.91	15.57	493.43	335.31	751.8	12.5389	0.775553	20.8129	6.5003	22.3879	14.4426	3.2621	19.2812	89.4635	21.5885	43.3308	35.0822	3.591			84.83			0.00054	0	0.00022	4e-05	0
C109	Indigenous	Indigenous_No	25				76.26	10.57	34.725	42.6	550.57	291.49	5425.62	27.28	18.1	7.441	208.27	67.09	446.4
C110	Indigenous	Indigenous_No	21				109.92	34.44	65.079	27.21	2030.09	221.37	4142.56	70.99	38.54	13.986	175.13	145.05	1036.7	12.0856	1.16686	18.5731	6.93827	23.2221	14.2553	4.45276	19.3045	87.4406	19.7399	44.4157	35.8429	4.823			98.759			0.00032	0.00414	0.001	0.00041	0.00278
